# Supplementary material for: Defining the Estimated Core Genome of Bacterial Populations Using a Bayesian Decision Model
Source: PLoS Comput Biol. 2014 Aug 21;10(8):e1003788. doi: 10.1371/journal.pcbi.1003788 (PMC4140633; doi:10.1371/journal.pcbi.1003788)
Supplement: Table S1 — Summary of sequence types and clonal complexes for all the isolates in the study. (XLSX) [file pcbi.1003788.s004.xlsx]

## Sheet: S_pneumoniae
Table S1 (S. pneumoniae): Frequency distribution of the clonal complexes (CCs), and sequence types (STs) within each CC, in the study dataset.
CC / ST	N	% of Total
CC81	41	12.2024
81	24
6215	6
6216	4
2395	1
6219	1
6218	1
83	1
6220	1
2346	1
6217	1
CC1094	22	6.54762
1094	19
7251	1
7257	1
1607	1
CC236/271/320	21	6.25
320	6
3039	2
236	2
651	2
1461	1
2393	1
2476	1
271	1
2514	1
652	1
8014	1
763	1
1392	1
CC15	19	5.65476
13	9
9	3
5174	3
15	2
20	1
2011	1
CC124	18	5.35714
124	13
7201	1
7198	1
134	1
656	1
5979	1
CCNone41	15	4.46429
41	11
1605	4
CC199	12	3.57143
199	3
2344	2
1936	1
2542	1
2392	1
2269	1
2584	1
649	1
2381	1
CC156/162	10	2.97619
156	4
162	2
1269	1
4026	1
4464	1
312	1
CC66	10	2.97619
66	5
71	2
67	1
8119	1
7180	1
CC113	10	2.97619
123	2
113	2
4706	2
7196	1
7195	1
3060	1
5989	1
CC180	10	2.97619
180	10
CC218	9	2.67857
218	6
1176	1
7210	1
220	1
CC439	9	2.67857
37	4
439	2
33	1
1906	1
515	1
CC2090	8	2.38095
376	4
1339	2
2268	1
1296	1
CC191	8	2.38095
191	7
7208	1
CC90	7	2.08333
90	4
238	2
273	1
CC176	7	2.08333
172	3
5183	2
7151	1
268	1
CC490	6	1.78571
490	2
7182	1
7186	1
3744	1
7181	1
CC385	5	1.4881
185	4
384	1
CC247	5	1.4881
695	5
CC62	4	1.19048
62	3
53	1
CC306	4	1.19048
306	3
227	1
CCNone1608	3	0.892857
1608	2
1610	1
CC242	3	0.892857
242	3
CC1536	3	0.892857
1536	3
CC4399	3	0.892857
7229	2
7228	1
CCNone5177	3	0.892857
5178	3
CC1379	3	0.892857
1292	1
4150	1
3676	1
CC395	2	0.595238
1692	2
CC63	2	0.595238
2543	1
63	1
CCNone68	2	0.595238
1656	2
CC217	2	0.595238
303	2
CC146	2	0.595238
6214	1
146	1
CC100	2	0.595238
2705	1
636	1
CC392	2	0.595238
392	2
CC574	2	0.595238
574	2
CC1010	2	0.595238
7247	1
1010	1
CCNone128	2	0.595238
595	2
Singleton7253	1	0.297619
7253	1
Singleton5179	1	0.297619
5179	1
Singleton1175	1	0.297619
1175	1
CC1390	1	0.297619
1390	1
Singleton7246	1	0.297619
7246	1
CC18	1	0.297619
18	1
Singleton10043	1	0.297619
7194	1
CC96	1	0.297619
654	1
Singleton2541	1	0.297619
2541	1
CC2296	1	0.297619
615	1
Singleton7152	1	0.297619
7152	1
CC2421	1	0.297619
2421	1
Singleton7249	1	0.297619
7249	1
CC289	1	0.297619
289	1
CC43	1	0.297619
43	1
CC7084	1	0.297619
7084	1
Singleton10087	1	0.297619
7230	1
CC304	1	0.297619
304	1
Singleton2348	1	0.297619
2348	1
CC460	1	0.297619
460	1
Singleton4176	1	0.297619
4176	1
Singleton7254	1	0.297619
7254	1
Singleton6934	1	0.297619
6934	1
Singleton7255	1	0.297619
7255	1
Singleton7184	1	0.297619
7184	1
CC425	1	0.297619
485	1
Singleton7248	1	0.297619
7248	1
CCNone3983	1	0.297619
7205	1
Singleton7250	1	0.297619
7250	1
CC205	1	0.297619
205	1
CC554	1	0.297619
7206	1
Singleton75	1	0.297619
75	1
Singleton7256	1	0.297619
7256	1
CCNone1374	1	0.297619
1374	1
CC384	1	0.297619
384	1
CC1106	1	0.297619
875	1
Unknown	2	0.595238
Total	336	100

## Sheet: C_jejuni
Table S1 (C. jejuni): Frequency distribution of the clonal complexes (CCs), and sequence types (STs) within each CC, in the study dataset.
CC / ST	N	% of Total
ST-21 complex	170	28.2862
21	56
50	45
53	16
19	13
2135	12
262	5
104	3
5727	2
883	2
47	2
5018	2
44	2
861	2
5811	1
5726	1
141	1
3102	1
917	1
3769	1
190	1
4526	1
ST-257 complex	45	7.48752
257	30
2030	12
990	2
824	1
ST-464 complex	43	7.15474
464	26
5136	13
5812	1
5732	1
2146	1
5731	1
ST-206 complex	37	6.15641
572	17
122	6
273	5
206	3
2078	2
5809	1
5819	1
227	1
222	1
ST-48 complex	36	5.99002
48	32
429	2
844	1
475	1
ST-353 complex	34	5.65724
5	17
356	6
353	4
5730	1
400	1
5758	1
5815	1
2122	1
5816	1
595	1
ST-45 complex	27	4.49251
45	15
583	4
137	3
233	2
1326	1
2109	1
845	1
ST-354 complex	23	3.82696
354	18
2863	1
2033	1
1073	1
5718	1
1517	1
ST-443 complex	22	3.66057
51	20
5794	1
2361	1
ST-61 complex	18	2.99501
61	17
81	1
ST-574 complex	17	2.82862
574	16
1040	1
ST-22 complex	12	1.99667
22	11
1947	1
ST-658 complex	11	1.83028
1044	4
658	4
312	1
1900	1
523	1
ST-42 complex	9	1.4975
42	9
ST-573 complex	8	1.33111
573	8
ST-52 complex	7	1.16473
52	4
775	1
2275	1
614	1
ST-508 complex	7	1.16473
508	4
132	3
ST-283 complex	6	0.998336
267	6
ST-403 complex	6	0.998336
403	3
270	2
933	1
ST-607 complex	6	0.998336
904	5
4056	1
ST-1034 complex	6	0.998336
1709	3
5717	1
5817	1
2314	1
ST-460 complex	5	0.831947
2844	4
5808	1
ST-661 complex	3	0.499168
661	2
814	1
ST-692 complex	3	0.499168
1301	2
991	1
ST-362 complex	2	0.332779
587	1
362	1
ST-446 complex	2	0.332779
2850	1
862	1
ST-677 complex	1	0.166389
677	1
ST-433 complex	1	0.166389
5728	1
ST-179 complex	1	0.166389
220	1
Unknown	33	5.49085
2274	6
986	4
441	3
436	2
5756	1
5597	1
4373	1
449	1
5738	1
1071	1
882	1
1911	1
4811	1
2258	1
5729	1
585	1
5739	1
5818	1
5807	1
3029	1
3534	1
2401	1
Total	601	100

## Sheet: N_meningitidis
Table S1 (N. meningitidis): Frequency distribution of the clonal complexes (CCs), and sequence types (STs) within each CC, in the study dataset.
CC / ST	N	% of Total
ST-41/44 complex	139	26.834
41	37
1194	14
485	6
340	6
1097	5
154	4
5981	3
46	3
1090	3
5861	2
6782	2
42	2
1475	2
9841	2
1992	2
2314	2
9822	1
180	1
3818	1
318	1
8384	1
327	1
839	1
1196	1
5551	1
1200	1
8052	1
136	1
9819	1
1938	1
9832	1
1960	1
9882	1
437	1
5357	1
2080	1
477	1
9883	1
833	1
9886	1
8203	1
9892	1
9815	1
10139	1
9820	1
2799	1
9824	1
3101	1
9838	1
3447	1
9879	1
3754	1
303	1
3802	1
9889	1
2363	1
9896	1
2632	1
40	1
2783	1
ST-269 complex	100	19.305
1161	26
269	22
275	17
1049	6
479	5
1163	3
467	2
283	2
1195	2
7939	1
7789	1
9823	1
9826	1
7833	1
9836	1
9004	1
1092	1
6604	1
9829	1
1774	1
9840	1
9843	1
4401	1
2873	1
ST-23 complex	60	11.583
1655	35
23	16
6463	2
4183	1
9842	1
9831	1
183	1
10138	1
9813	1
9814	1
ST-213 complex	38	7.33591
213	29
9884	1
9833	1
9830	1
8955	1
9881	1
9187	1
2666	1
9895	1
9812	1
ST-32 complex	31	5.98456
32	8
34	7
33	3
749	2
2931	2
259	2
290	2
8049	1
1096	1
9890	1
74	1
6083	1
ST-11 complex	21	4.05405
11	20
3537	1
ST-60 complex	15	2.89575
60	7
1430	2
9818	1
9327	1
2435	1
9821	1
9885	1
5103	1
ST-22 complex	13	2.50965
184	5
3651	2
1224	2
22	1
2114	1
1286	1
1281	1
ST-461 complex	10	1.9305
461	6
1946	3
9891	1
ST-174 complex	9	1.73745
1466	7
9893	1
2977	1
ST-35 complex	8	1.5444
35	4
3077	1
8063	1
278	1
2380	1
ST-162 complex	6	1.1583
162	6
ST-18 complex	5	0.965251
18	3
4997	1
858	1
ST-103 complex	5	0.965251
5133	4
9239	1
ST-282 complex	5	0.965251
282	2
8068	2
1802	1
ST-167 complex	4	0.772201
168	3
767	1
ST-1157 complex	3	0.579151
1157	1
9888	1
3737	1
ST-8 complex	1	0.19305
8	1
ST-1136 complex	1	0.19305
1136	1
ST-865 complex	1	0.19305
9846	1
ST-92 complex	1	0.19305
784	1
ST-4 complex	1	0.19305
4	1
ST-5 complex	1	0.19305
4789	1
ST-226 complex	1	0.19305
9835	1
Unknown	39	7.52896
4713	4
1575	2
1159	2
1831	2
284	1
9847	1
9817	1
8944	1
2123	1
9827	1
2888	1
9844	1
3138	1
9887	1
3482	1
7786	1
3687	1
9816	1
3934	1
9825	1
4051	1
9828	1
9834	1
9837	1
9839	1
4954	1
9845	1
5238	1
9880	1
5315	1
9894	1
5335	1
5849	1
Total	518	100

## Sheet: S_aureus
Table S1 (S. aureus): Frequency distribution of the clonal complexes (CCs), and sequence types (STs) within each CC, in the study dataset.
CC / ST	N	% of Total
CC22	235	44.0075
22	186
2371	49
CC5	205	38.3895
239	167
5	17
8	8
105	6
72	2
923	1
225	1
1225	1
6	1
250	1
CC30	49	9.17603
36	37
30	11
500	1
CC15	22	4.11985
772	13
1	6
15	3
CC88	10	1.87266
88	10
CC398	8	1.49813
398	8
CC80	1	0.187266
80	1
Singleton93	1	0.187266
93	1
CC25	1	0.187266
25	1
CC59	1	0.187266
59	1
CC45	1	0.187266
1892	1
Total	534	100
