# Supplementary material for: Defining the Estimated Core Genome of Bacterial Populations Using a Bayesian Decision Model
Source: PLoS Comput Biol. 2014 Aug 21;10(8):e1003788. doi: 10.1371/journal.pcbi.1003788 (PMC4140633; doi:10.1371/journal.pcbi.1003788)
Supplement: Table S3 — Potential paralogues identified for each species. (XLSX) [file pcbi.1003788.s006.xlsx]

## Sheet: S_pneumoniae
Table S3 (S. pneumoniae): Potential paralogue genes in the whole genome reference sequence.
Locus	Core gene?
SPN23F_00050	no
SPN23F_00140	no
SPN23F_00150	no
SPN23F_00720	yes
SPN23F_00910	no
SPN23F_01150	no
SPN23F_01250	no
SPN23F_02610	no
SPN23F_03210	no
SPN23F_04590	no
SPN23F_05060	no
SPN23F_05370	no
SPN23F_05800	no
SPN23F_06930	no
SPN23F_07040	no
SPN23F_07260	no
SPN23F_07720	no
SPN23F_08280	no
SPN23F_10980	no
SPN23F_11760	no
SPN23F_12060	no
SPN23F_12230	no
SPN23F_12910	no
SPN23F_13120	no
SPN23F_13910	no
SPN23F_14090	no
SPN23F_14540	no
SPN23F_15600	no
SPN23F_15830	no
SPN23F_16080	no
SPN23F_16220	no
SPN23F_18620	no
SPN23F_20280	no
SPN23F_21380	no
SPN23F_21420	no
SPN23F_21490	no
SPN23F_21520	no
SPN23F_21540	no
SPN23F_21680	no
SPN23F_22600	no

## Sheet: C_jejuni
Table S3 (C. jejuni): Potential paralogue genes in the whole genome reference sequence.
Locus	Core gene?
Cj1333	no

## Sheet: N_meningitidis
Table S3 (N. meningitidis): Potential paralogue genes in the whole genome reference sequence.
Locus	Core gene?
NMC0003	no
NMC0903	no
NMC1403	no
NMC1551	no
NMC0088	no
NMC0299	no
NMC0595	yes
NMC0600	no
NMC0884	no
NMC0896	no
NMC0964	no
NMC0977	no
NMC0988	no
NMC1060	no
NMC1341	no
NMC1470	no
NMC1506	no
NMC1719	no
NMC1775	no
NMC1864	no
NMC1996	no

## Sheet: S_aureus
Table S3 (S. aureus): Potential paralogue genes in the whole genome reference sequence.
Locus	Core gene?
SAEMRSA15_00350	no
SAEMRSA15_00690	no
SAEMRSA15_02570	no
SAEMRSA15_02580	no
SAEMRSA15_03610	no
SAEMRSA15_13830	no
SAEMRSA15_17250	no
SAEMRSA15_17650	no
SAEMRSA15_18960	no
SAEMRSA15_19110	no
SAEMRSA15_19120	no
SAEMRSA15_23850	no
SAEMRSA15_26020	no

## Sheet: H_pylori
Table S3 (H. pylori): Potential paralogue genes in the whole genome reference sequence.
Locus	Core gene?
HP_0427	no
HP_1408	no
