# Supplementary material for: Defining the Estimated Core Genome of Bacterial Populations Using a Bayesian Decision Model
Source: PLoS Comput Biol. 2014 Aug 21;10(8):e1003788. doi: 10.1371/journal.pcbi.1003788 (PMC4140633; doi:10.1371/journal.pcbi.1003788)
Supplement: Table S4 — Estimated core genes and p-distances for each species. (XLSX) [file pcbi.1003788.s007.xlsx]

## Sheet: S_pneumoniae
Table S4 (S. pneumoniae): Estimated core genes and corresponding p-distances.
Locus	Sequence length	Genome position	Isolate frequency	Isolate percentage	Median p-distance
SPN23F_00030	195	2907	336	100	0
purA	1287	24245	336	100	0.0015553
SPN23F_00240	468	25732	336	100	0.0042831
dut	444	32639	336	100	0.0045152
SPN23F_00400	516	33084	336	100	0.00194
SPN23F_00420	498	35047	336	100	0.014161
prsA1	969	36497	336	100	0.003101
SPN23F_00500	438	41837	336	100	0.0045772
SPN23F_00520	1011	42549	336	100	0.026072
recO	771	44874	336	100	0.003899
plsX	993	45641	335	99.7	0.024482
SPN23F_00560	234	46639	336	100	0.012908
SPN23F_00590	2154	48356	335	99.7	0.0051206
SPN23F_00600	1350	50522	335	99.7	0.0081833
purC	708	52041	336	100	0.0070885
SPN23F_00620	3726	52805	335	99.7	0.0064632
purM	1023	58102	335	99.7	0.0029371
purN	546	59121	336	100	0.0018333
purH	1548	60284	336	100	0.0051821
purE	522	63585	336	100	0.0019176
SPN23F_00750	1788	74419	335	99.7	0.0039231
SPN23F_00760	477	76203	336	100	0.0020988
SPN23F_00770	906	76707	336	100	0.0011044
SPN23F_00790	339	78487	336	100	0.0029544
agaS	1167	79078	336	100	0.00688
SPN23F_00810	1038	80360	336	100	0.0048292
SPN23F_00870	765	83828	336	100	0.022486
SPN23F_00890	1380	85202	335	99.7	0.0036301
SPN23F_00900	666	86595	336	100	0
SPN23F_00950	699	90409	336	100	0.0014317
rpsD	612	92351	336	100	0.0032736
SPN23F_01030	924	95320	336	100	0.0097905
SPN23F_01050	987	98200	335	99.7	0.011211
SPN23F_01090	594	102422	335	99.7	0.005064
SPN23F_01100	327	103002	335	99.7	0.006136
SPN23F_01330	456	127521	335	99.7	0.035752
SPN23F_01360	234	131959	336	100	0.0042831
SPN23F_01390	684	133527	335	99.7	0.079238
SPN23F_01400	438	134207	335	99.7	0.044401
SPN23F_01540	1227	147310	335	99.7	0.023934
SPN23F_01580	855	151046	336	100	0.005866
SPN23F_01590	1374	152000	336	100	0.0043769
SPN23F_01600	1062	153366	335	99.7	0.013275
SPN23F_01620	570	155151	336	100	0.0052778
SPN23F_01630	615	155855	335	99.7	0.0032576
SPN23F_01640	1599	156519	335	99.7	0.0075345
SPN23F_01660	534	159476	336	100	0.0037527
SPN23F_01680	1263	160850	336	100	0.0023783
SPN23F_01690	459	162422	335	99.7	0.0087548
SPN23F_01700	441	162877	336	100	0.011406
ruvA	594	169765	335	99.7	0.003373
SPN23F_01810	945	173723	336	100	0.0010588
spxA	399	178816	336	100	0.0025096
SPN23F_01850	570	179280	336	100	0.0070436
SPN23F_01860	267	179936	336	100	0.0037527
SPN23F_01870	411	180215	335	99.7	0
SPN23F_01900	456	182538	336	100	0.0087548
SPN23F_01910	1533	183139	336	100	0.0013055
nrdD	2208	186587	336	100	0.0045398
SPN23F_01940	141	188806	336	100	0
SPN23F_01950	507	188990	336	100	0.038235
rpsJ	309	190960	335	99.7	0
rplC	627	191484	336	100	0.0064011
rplD	624	192135	336	100	0
rplW	297	192758	336	100	0.003373
rplB	834	193072	335	99.7	0.0024011
rpsS	282	194009	336	100	0.0035527
rplV	345	194302	336	100	0
rpsC	654	194659	336	100	0
rplP	414	195316	336	100	0
rpmC	207	195739	336	100	0
rpsQ	261	195970	336	100	0
rplN	369	196256	336	100	0
rplX	306	196702	336	100	0.0032736
rplE	543	197031	336	100	0.0018434
rpsN	270	197591	335	99.7	0
rpsH	399	198145	336	100	0.0025096
rpsE	495	199729	335	99.7	0
rpmD	183	200237	336	100	0.0054803
rplO	441	200564	336	100	0
secY	1311	201017	336	100	0.00076308
rpsM	366	203610	336	100	0.0027362
rpsK	384	203993	336	100	0
rpoA	936	204419	336	100	0.001069
rplQ	387	205366	336	100	0
SPN23F_02260	267	206017	335	99.7	0.0037527
SPN23F_02320	1092	210294	335	99.7	0.010127
SPN23F_02390	309	216206	335	99.7	0.0032418
fsaA	669	220437	336	100	0.005998
leuS	2502	222666	336	100	0.017344
ruvB	972	227552	336	100	0.028192
SPN23F_02480	573	228504	336	100	0.010529
uppS	759	229307	336	100	0.0052848
SPN23F_02500	804	230074	335	99.7	0.0037387
eep	1260	230899	336	100	0.0023839
proS	1854	232171	336	100	0.0032418
SPN23F_02530	1380	234124	336	100	0.002903
glmS	1809	235695	335	99.7	0.026912
rpsL	414	242985	336	100	0.0024185
rpsG	471	243418	336	100	0.0021255
pepS	1242	253113	335	99.7	0.021168
pepC	1335	255802	335	99.7	0.0075203
manN	912	257192	336	100	0.0021955
manM	804	258127	336	100	0.0012446
manL	990	258958	335	99.7	0.0010106
adhP	1020	260180	336	100	0.0019628
SPN23F_02760	1419	262540	336	100	0.042516
folC	1323	265787	336	100	0.073031
folE	555	267090	336	100	0.0072347
SPN23F_02820	318	268660	335	99.7	0.0063102
rplM	447	269334	336	100	0.0022398
SPN23F_02880	477	274033	336	100	0.008423
SPN23F_03050	195	290225	335	99.7	0.031279
mraW	951	290585	336	100	0.027741
clpL	2106	295711	336	100	0.0085857
luxS	483	298669	335	99.7	0.0041498
SPN23F_03140	1485	299246	335	99.7	0.012199
recU	597	333689	336	100	0.010104
SPN23F_03440	342	334949	336	100	0.0091347
SPN23F_03460	1395	336946	336	100	0.013719
gnd	1425	338416	336	100	0.012716
mvaD	954	345849	336	100	0.0063102
mvaK2	1008	346789	336	100	0.016007
fni	1011	347780	336	100	0.0039647
SPN23F_03570	699	348867	336	100	0.0014317
SPN23F_03590	633	350571	336	100	0.0047512
tig	1284	362174	335	99.7	0.0070353
spi	615	366150	335	99.7	0.014748
SPN23F_03800	873	366776	336	100	0.010354
SPN23F_03810	303	367735	336	100	0.0033061
SPN23F_03820	549	368034	336	100	0.0018232
SPN23F_03840	1323	371365	335	99.7	0.0060662
SPN23F_03850	549	372905	335	99.7	0.0018232
SPN23F_03860	900	373563	336	100	0.0033392
serS	1275	374487	336	100	0.0031424
SPN23F_03880	372	375975	336	100	0.0053916
SPN23F_03890	1365	376349	336	100	0.0036701
SPN23F_03900	786	378038	336	100	0.0012731
SPN23F_03910	435	378917	335	99.7	0.0023016
fabH	975	379351	336	100	0.0020535
acpP	225	380385	336	100	0
fabK	975	380728	336	100	0.0041114
fabD	921	381695	336	100	0.0054445
fabG	732	382649	336	100	0.0027362
fabF	1236	383402	335	99.7	0.0024303
fabE	486	384640	336	100	0.0020598
fabZ	423	385122	336	100	0.0095036
accC	1368	385556	336	100	0.0014631
accD	867	386960	336	100	0.0023096
accA	768	387823	335	99.7	0.0039143
SPN23F_04070	390	390240	336	100	0.0025676
efp	561	390651	336	100	0.0035718
gatB	1443	391340	335	99.7	0.020313
prfC	1545	394763	335	99.7	0.015005
rpmB	189	397177	336	100	0
SPN23F_04150	366	397522	335	99.7	0
alsS	1701	399757	335	99.7	0.0023545
ilvH	477	401450	336	100	0.0020988
ilvC	1023	401992	336	100	0.001957
ilvA	1251	404001	336	100	0.0040052
SPN23F_04260	1566	407186	336	100	0.012211
bacA	846	412203	335	99.7	0.0047399
pfl	2325	414604	336	100	0.0043108
SPN23F_04360	1428	420048	335	99.7	0.020528
SPN23F_04380	849	423028	336	100	0.0023586
SPN23F_04410	1683	424805	335	99.7	0.010756
SPN23F_04430	504	427495	335	99.7	0.0059711
SPN23F_04440	564	428451	335	99.7	0.012493
SPN23F_04450	651	429004	335	99.7	0.021753
rpoE	588	430653	336	100	0.0034075
pyrG	1608	431630	336	100	0.0024908
pgk	1197	440720	336	100	0.00083579
glnA	1347	443049	336	100	0.0029742
hrcA	1035	454532	335	99.7	0.0058149
SPN23F_04720	288	461074	335	99.7	0.00697
SPN23F_04730	411	461371	336	100	0.0024362
SPN23F_04740	732	461849	336	100	0.0068553
SPN23F_04750	1050	462577	336	100	0.011498
blpS	339	464399	335	99.7	0.014865
blpR	738	464742	336	100	0.045802
SPN23F_04960	795	476556	336	100	0.0012587
trmB	636	477347	336	100	0.0078943
SPN23F_04980	480	478108	336	100	0.0062706
nusA	1137	478631	336	100	0.0026422
SPN23F_05000	294	479789	336	100	0
SPN23F_05010	300	480075	336	100	0
rbfA	351	483434	336	100	0.0028533
SPN23F_05090	255	487154	336	100	0.0078757
SPN23F_05100	396	487504	336	100	0.005064
pheS	1128	504196	336	100	0.004443
SPN23F_05240	510	505323	336	100	0.0059006
pheT	2403	505909	335	99.7	0.027407
SPN23F_05280	267	510108	336	100	0.042119
metE	2250	510635	336	100	0.0066902
metF	867	512948	336	100	0.0069457
cysS	1344	518328	336	100	0.0067201
SPN23F_05350	387	519664	336	100	0.0051821
SPN23F_05360	885	520054	336	100	0.006804
SPN23F_05400	1278	523873	335	99.7	0.0023503
SPN23F_05420	1380	525862	335	99.7	0.0050861
SPN23F_05440	1329	528206	336	100	0.0045254
fba	882	529675	336	100	0.0022703
SPN23F_05500	759	534525	336	100	0.0092677
SPN23F_05510	2223	535560	335	99.7	0.0040572
SPN23F_05520	1662	537957	336	100	0.0042212
murM	1221	540578	335	99.7	0.0024602
SPN23F_05560	702	543114	336	100	0.0042831
uvrC	1848	543855	336	100	0.04601
SPN23F_05590	336	546190	336	100	0.042608
SPN23F_05610	606	547680	336	100	0.043903
pepV	1401	548298	336	100	0.020928
SPN23F_05640	153	550490	335	99.7	0.0065585
brnQ	1326	550948	336	100	0.0022651
rplK	426	554728	335	99.7	0
rplA	690	555361	336	100	0.002903
SPN23F_05740	993	558209	335	99.7	0.0050486
SPN23F_05750	819	559203	336	100	0.0036701
SPN23F_05760	786	560023	335	99.7	0.0038245
SPN23F_05890	558	581152	335	99.7	0.0053916
SPN23F_05920	861	584201	336	100	0.005825
ccdA	711	585272	335	99.7	0.0014075
SPN23F_05940	567	586002	336	100	0.0017653
SPN23F_05960	738	588049	336	100	0.001356
SPN23F_05970	1692	588783	336	100	0.0035527
glkA	960	601413	336	100	0.010474
thyA	840	602469	336	100	0.0071698
SPN23F_06060	171	603356	336	100	0.005866
SPN23F_06080	1239	604524	336	100	0.0056666
SPN23F_06090	624	605755	336	100	0.0080468
rnz	930	606393	335	99.7	0.0053916
SPN23F_06110	756	607343	336	100	0.0093047
SPN23F_06120	969	608152	336	100	0.008292
SPN23F_06140	381	609393	336	100	0.0026283
SPN23F_06160	1842	611016	335	99.7	0.0027183
murG	1059	618002	336	100	0.010444
pyrF	702	620502	336	100	0.012908
lysS	1491	628933	336	100	0.0087592
SPN23F_06440	561	635708	335	99.7	0.0035718
SPN23F_06460	651	637656	335	99.7	0.0061643
SPN23F_06470	693	638317	335	99.7	0.0086977
SPN23F_06480	525	639014	335	99.7	0.021187
SPN23F_06490	804	639538	336	100	0.029047
SPN23F_06520	396	642333	335	99.7	0.012711
SPN23F_06530	372	642739	335	99.7	0.0080989
SPN23F_06540	2244	643120	335	99.7	0.0053627
SPN23F_06590	282	649241	336	100	0.032002
pmi	945	649654	336	100	0.049969
SPN23F_06660	846	654670	335	99.7	0.0047399
SPN23F_06670	558	655640	336	100	0.003591
SPN23F_06680	468	656216	336	100	0.0021392
upp	651	656751	336	100	0.0015373
clpP	591	657575	336	100	0.0050898
SPN23F_06720	1161	658594	336	100	0.0025875
SPN23F_06730	870	660022	336	100	0.0034545
SPN23F_06740	957	660895	336	100	0.004189
SPN23F_06750	765	661851	336	100	0.0039297
SPN23F_06770	657	663633	335	99.7	0.007641
prfB	978	664515	336	100	0.0051263
ftsE	693	665510	336	100	0.0072425
ftsX	927	666195	336	100	0.0010794
SPN23F_06810	2181	667407	335	99.7	0.003215
SPN23F_06820	816	669639	336	100	0.0086174
SPN23F_06830	1344	670594	335	99.7	0.0052227
metK	1191	672152	336	100	0.0025222
pyrD	936	673895	336	100	0.0021392
holA	1038	674864	336	100	0.0038614
sodA	606	676042	335	99.7	0.0016516
SPN23F_06920	1542	678742	335	99.7	0.0032481
SPN23F_06940	804	681761	335	99.7	0.0049882
SPN23F_06970	240	684019	336	100	0
rimM	519	685653	336	100	0
SPN23F_07010	339	686892	336	100	0.0029544
SPN23F_07020	321	687261	336	100	0.0093921
SPN23F_07030	240	687655	336	100	0
SPN23F_07110	1200	694341	336	100	0.0058513
SPN23F_07120	702	695524	336	100	0.0028533
metG	1998	697610	336	100	0.0040125
SPN23F_07160	321	699938	336	100	0.0031204
SPN23F_07180	927	701152	335	99.7	0.0054091
SPN23F_07190	237	702174	336	100	0.0042288
fabG_2	699	702403	336	100	0.0086227
SPN23F_07240	441	705213	336	100	0.011406
pepN	2547	705776	336	100	0.0031462
ciaR	675	709854	335	99.7	0.0014826
SPN23F_07300	930	712313	335	99.7	0.0043108
SPN23F_07320	1224	715929	336	100	0.0032736
SPN23F_07330	555	717163	335	99.7	0.0018035
gyrB	1947	718380	335	99.7	0.0087718
ezrA	1728	720408	335	99.7	0.0023176
SPN23F_07430	231	727986	336	100	0
folD	879	729956	336	100	0.0045616
deoB	1212	733640	336	100	0.0024785
punA	810	735411	335	99.7	0.0049512
deoD	711	738866	336	100	0.0028171
rpsT	237	740176	336	100	0.0042288
coaA	921	740480	336	100	0.0054445
SPN23F_07620	582	742209	336	100	0.045758
deoA	1278	742787	335	99.7	0.0062805
SPN23F_07670	1536	746407	336	100	0.0026077
SPN23F_07690	957	748996	335	99.7	0.0010455
parE	1944	752206	336	100	0.0030914
parC	2436	754605	335	99.7	0.0024663
SPN23F_07770	1023	757172	336	100	0.0029371
SPN23F_07790	690	759019	335	99.7	0.0014504
pcp	645	760643	336	100	0
dnaH	1656	765337	336	100	0.0030241
sufC	771	767364	336	100	0.0025976
sufD	1263	768162	335	99.7	0.009549
csdB	1227	769435	336	100	0.0049026
iscU	441	770648	336	100	0.0068272
sufB	1413	771142	336	100	0.0014165
SPN23F_07970	741	776632	335	99.7	0.0054135
fruA	1953	778277	336	100	0.0041051
SPN23F_08010	2226	780393	335	99.7	0.0058581
SPN23F_08030	1143	783335	336	100	0.050302
thiI	1215	784486	335	99.7	0.030102
SPN23F_08060	1167	786672	335	99.7	0.0060173
argR	471	797731	336	100	0.0021255
pyk	1506	805087	336	100	0.0019941
SPN23F_08230	312	809912	335	99.7	0.012908
SPN23F_08260	906	811885	335	99.7	0.014458
SPN23F_08270	132	812791	336	100	0.0076061
SPN23F_08290	2130	813337	336	100	0.016576
SPN23F_08300	450	815453	336	100	0.036238
SPN23F_08310	273	815961	336	100	0.037355
SPN23F_08330	759	817206	335	99.7	0.026723
speE	861	824780	336	100	0.0046572
SPN23F_08430	1260	825637	336	100	0.0095719
SPN23F_08440	1128	826896	336	100	0.0080124
SPN23F_08450	1086	828020	335	99.7	0.005541
SPN23F_08460	876	829115	336	100	0.005725
SPN23F_08470	810	830171	336	100	0.017443
SPN23F_08500	909	832440	335	99.7	0.0033061
lspA	462	833345	335	99.7	0.0065158
SPN23F_08520	888	833796	336	100	0.0045152
proA	1263	837789	336	100	0.016774
proC	798	839055	336	100	0.027977
tmk	639	840072	336	100	0.0078571
SPN23F_08650	1335	845667	336	100	0.025046
pyrH	738	847085	336	100	0.0027139
frr	558	847831	335	99.7	0.003591
SPN23F_08680	894	848409	336	100	0.0078624
SPN23F_08690	216	849311	336	100	0.0093047
SPN23F_08780	570	853191	335	99.7	0.030303
comEA	651	853828	336	100	0.02806
infC	558	859153	335	99.7	0.003591
rpmI	201	859743	336	100	0
rplT	360	859995	336	100	0.0027818
gloA	381	860412	336	100	0.0052639
pyrK	801	861042	336	100	0.0037527
pyrD_2	939	861853	336	100	0.0042694
SPN23F_08920	498	866687	336	100	0.0020102
era	900	867577	336	100	0.0055719
fpg	825	868525	336	100	0.013428
coaE	606	869349	335	99.7	0.0082869
secG	234	871329	336	100	0
rnr	2355	871664	336	100	0.010246
smpB	468	873981	336	100	0.0021392
SPN23F_09010	861	874464	336	100	0.0046572
SPN23F_09040	678	878209	336	100	0.0029544
prsA	942	878953	336	100	0.0031901
SPN23F_09090	621	881115	335	99.7	0.0048432
SPN23F_09100	483	881735	336	100	0.0020727
SPN23F_09120	801	883154	335	99.7	0.0063584
SPN23F_09140	546	885487	335	99.7	0.0055105
SPN23F_09150	315	886044	336	100	0.0063705
mtnN	693	886375	336	100	0.0043389
SPN23F_09170	480	887156	336	100	0.0020856
SPN23F_09220	201	891118	336	100	0.0049882
SPN23F_09260	558	892714	335	99.7	0.0053916
lmb	918	895179	335	99.7	0.0032736
pepT	1224	904308	335	99.7	0.0057362
asd	1077	909147	336	100	0.016862
trmE	1374	911261	336	100	0.028817
SPN23F_09410	183	912770	336	100	0.033366
prfA	1080	913662	336	100	0.0027818
SPN23F_09490	615	918899	335	99.7	0.0065158
SPN23F_09500	975	919587	335	99.7	0.014469
SPN23F_09920	759	958250	336	100	0.019971
dnaG	1761	959098	335	99.7	0.0068389
rpoD	1110	960861	336	100	0.0036105
SPN23F_09950	330	961984	335	99.7	0
SPN23F_09960	1044	962428	336	100	0.0028779
SPN23F_09980	177	964843	336	100	0
SPN23F_09990	135	965078	335	99.7	0
murZ	1260	967841	336	100	0.0039766
SPN23F_10050	861	970953	336	100	0.0023257
pcrA	2292	973187	336	100	0.0039348
radC	681	975521	335	99.7	0.0029414
SPN23F_10100	690	976198	336	100	0.0058149
rex	642	976905	336	100	0.0031204
SPN23F_10120	216	977629	335	99.7	0.0093047
SPN23F_10140	1116	978204	335	99.7	0.0044909
prsA2	960	979329	336	100	0.0010422
SPN23F_10160	570	980401	335	99.7	0.0035153
SPN23F_10170	672	981098	336	100	0.0014893
SPN23F_10190	897	982568	335	99.7	0.0067126
eutD	975	983508	335	99.7	0.0061739
SPN23F_10240	300	986251	336	100	0.010053
rplU	315	987838	336	100	0.0031799
SPN23F_10270	345	988168	336	100	0.002903
rpmA	294	988529	336	100	0.0034075
hlpA	276	992721	336	100	0.0036301
SPN23F_10350	1902	993426	335	99.7	0.019655
ligA	1959	997544	335	99.7	0.0025558
gapN	1425	1002438	335	99.7	0.0042199
SPN23F_10430	1140	1007395	336	100	0.0035153
glgA	1434	1008531	336	100	0.0020944
eno	1305	1012087	335	99.7	0.0030701
addB	3276	1015234	336	100	0.0058175
rbgA	852	1035748	336	100	0.0094364
rnhB	780	1036586	335	99.7	0.006432
pdhB	993	1044713	335	99.7	0.0040368
pyrC	1269	1048489	335	99.7	0.0055322
mutX	465	1049770	336	100	0.0043108
pstI	1734	1056435	336	100	0.0023096
nrdH	219	1058788	335	99.7	0
SPN23F_10810	2160	1059087	335	99.7	0.0032463
nrdF	963	1061434	335	99.7	0.0041628
lacG2	1407	1063808	335	99.7	0.019386
lacF	318	1067125	335	99.7	0.031979
lacD2	981	1068548	335	99.7	0.010249
lacC2	930	1069530	335	99.7	0.0053916
lacB1	516	1070470	335	99.7	0.025534
lepA	1824	1074152	336	100	0.0038455
SPN23F_11010	729	1076054	336	100	0.0055029
recN	1668	1076784	335	99.7	0.0042059
SPN23F_11040	816	1078882	336	100	0.0061473
fps	876	1079690	336	100	0.0068741
xseB	213	1080562	336	100	0
xseA	1341	1080752	335	99.7	0.0044848
udk	639	1082220	336	100	0.0031351
SPN23F_11090	303	1082966	336	100	0.0033061
SPN23F_11140	798	1087174	335	99.7	0.0050258
ldh	987	1091620	335	99.7	0.0050794
SPN23F_11200	243	1093930	336	100	0
vicK	1350	1095074	336	100	0.0022248
vicR	705	1096416	336	100	0.0028411
fhs1	1671	1098678	336	100	0.0035975
dpfB	690	1100578	336	100	0.0043578
coaC	552	1101279	336	100	0.0018133
SPN23F_11280	564	1101814	336	100	0.0035527
SPN23F_11360	2166	1108469	336	100	0.0023112
zwf	1488	1111523	335	99.7	0.0080989
SPN23F_11400	819	1114349	335	99.7	0.031026
SPN23F_11440	987	1120504	335	99.7	0.0071188
SPN23F_11510	270	1126172	336	100	0.0074364
leuB	1038	1126438	335	99.7	0.011632
SPN23F_11550	657	1128600	335	99.7	0.003049
SPN23F_11600	849	1134676	335	99.7	0.0047231
licC	690	1135620	335	99.7	0.0087357
SPN23F_11620	879	1136321	335	99.7	0.0091451
SPN23F_11630	870	1137189	335	99.7	0.0057646
ispD	708	1139102	336	100	0.0042468
carB	3177	1143531	336	100	0.0066331
carA	1080	1147019	335	99.7	0.00092638
pyrB	924	1148148	335	99.7	0.002167
pyrR	522	1149090	336	100	0
SPN23F_11740	543	1150451	336	100	0.0073952
htpX	900	1154670	336	100	0.0044549
SPN23F_11790	561	1155571	335	99.7	0.0053627
gidB	714	1156225	335	99.7	0.0098549
pyrP	1284	1157290	335	99.7	0.0039021
SPN23F_11830	333	1160351	335	99.7	0.0060251
rplS	348	1163514	336	100	0.0057646
SPN23F_11890	375	1164303	336	100	0.029796
SPN23F_11910	444	1165056	336	100	0.0067809
rpmE2	243	1166634	335	99.7	0
rplL	369	1288801	335	99.7	0.0027139
rplJ	501	1289245	336	100	0
SPN23F_13210	1260	1289995	335	99.7	0.0039766
SPN23F_13230	1725	1293351	335	99.7	0.030634
msrAB_2	939	1295133	336	100	0.0032003
thrB	870	1296321	335	99.7	0.0011501
hom	1287	1297192	335	99.7	0.0031131
mecA	738	1298629	336	100	0.0027139
SPN23F_13320	1101	1303066	335	99.7	0.00364
SPN23F_13330	846	1304159	335	99.7	0.0047399
pheA	849	1306554	336	100	0.0059076
aroK	477	1307399	336	100	0.0063102
aroA	1284	1307868	336	100	0.010966
SPN23F_13380	339	1309243	336	100	0.0029544
tyrA	1104	1309592	335	99.7	0.0027213
aroF	1167	1310705	335	99.7	0.0042942
aroB	1068	1311881	336	100	0.006577
aroE	855	1312967	336	100	0.0070436
aroD	678	1313811	336	100	0.0014761
SPN23F_13440	1173	1314485	335	99.7	0.0051289
SPN23F_13450	1635	1316333	336	100	0.029821
SPN23F_13460	750	1317948	335	99.7	0.032551
SPN23F_13470	1455	1318876	335	99.7	0.0068978
SPN23F_13490	486	1323060	336	100	0.0082663
potC	774	1325387	336	100	0.0077837
potB	807	1326157	335	99.7	0.020036
aldB	732	1329984	336	100	0.012375
phoU	654	1333120	336	100	0.0045983
pstB1	759	1333785	335	99.7	0.0013184
pstB2	804	1334556	336	100	0.0012446
SPN23F_13630	450	1336244	335	99.7	0.0022248
SPN23F_13690	219	1340681	336	100	0
spxA_2	402	1340959	336	100	0
SPN23F_13710	618	1341570	336	100	0.0064946
SPN23F_13720	774	1342177	336	100	0.006482
SPN23F_13730	738	1342961	336	100	0.0081651
SPN23F_13750	390	1344917	336	100	0.0025676
SPN23F_13760	384	1345322	336	100	0.0026077
lgt	789	1345706	336	100	0.0038099
ptsK	936	1346487	336	100	0.005357
rpsU	177	1347552	336	100	0
nagB	708	1347868	336	100	0.0042468
queA	1029	1348726	336	100	0.0038952
SPN23F_13830	552	1352264	336	100	0.012767
SPN23F_13850	1461	1353986	335	99.7	0.010323
guaA	1563	1374113	335	99.7	0.0019213
SPN23F_14130	936	1377463	335	99.7	0.0032105
SPN23F_14150	636	1379204	335	99.7	0.0078943
SPN23F_14160	828	1379841	335	99.7	0.0024185
def	612	1382255	335	99.7	0.0032736
SPN23F_14210	729	1382911	335	99.7	0.011038
SPN23F_14230	225	1384655	336	100	0.0044549
SPN23F_14240	744	1384957	336	100	0.0067443
SPN23F_14250	801	1385700	336	100	0.0025002
SPN23F_14260	357	1386658	336	100	0
ogt	513	1387027	336	100	0.0097969
SPN23F_14280	495	1387539	336	100	0.0020224
SPN23F_14300	648	1388611	336	100	0.0046409
SPN23F_14320	876	1389861	335	99.7	0.0011422
SPN23F_14360	606	1393544	335	99.7	0.014969
SPN23F_14370	1245	1394167	336	100	0.0096878
SPN23F_14380	258	1395634	336	100	0.0077837
SPN23F_14430	1338	1401155	335	99.7	0.0037443
SPN23F_14450	978	1403373	336	100	0.0051263
SPN23F_14460	1083	1404347	336	100	0.0074158
gla	870	1411751	335	99.7	0.0034545
SPN23F_14590	252	1414540	336	100	0.0039766
SPN23F_14640	348	1418042	336	100	0.0057646
SPN23F_14660	630	1419516	336	100	0.0063705
SPN23F_14670	642	1420155	336	100	0.0078203
SPN23F_14680	1230	1420942	336	100	0.0032576
SPN23F_14690	1167	1422161	336	100	0.0042942
SPN23F_14700	1014	1423471	335	99.7	0.0029632
atpC	420	1424529	336	100	0.0047739
atpD	1407	1424959	336	100	0.0028472
atpH	537	1428865	336	100	0.001864
atpF	495	1429401	335	99.7	0
atpB	717	1429909	336	100	0.0013957
atpE	201	1430660	335	99.7	0
greA	483	1433113	335	99.7	0.0041498
SPN23F_14820	1656	1433666	335	99.7	0.0042365
SPN23F_14860	639	1437712	336	100	0.0048668
SPN23F_14890	1095	1442763	336	100	0.0073342
SPN23F_14920	1623	1448031	336	100	0.0018502
SPN23F_14960	513	1452178	336	100	0.0078294
ppaC	936	1452776	336	100	0.0032105
SPN23F_14980	300	1453782	336	100	0.0033392
SPN23F_14990	750	1454071	336	100	0.0026704
SPN23F_15010	1401	1455235	336	100	0.0035756
rpsR	240	1456930	336	100	0
ssb	471	1457201	335	99.7	0.0021255
rpsF	291	1457683	336	100	0
asnC	1344	1458126	335	99.7	0.0022348
SPN23F_15130	729	1469699	335	99.7	0.0068836
SPN23F_15150	1596	1470849	335	99.7	0.0075487
SPN23F_15170	792	1472982	335	99.7	0.005064
SPN23F_15180	2697	1473786	336	100	0.0048324
SPN23F_15190	1185	1476786	336	100	0.0033815
cca	1185	1479981	336	100	0.0050768
dapB	768	1481177	335	99.7	0.0065328
SPN23F_15230	849	1482210	335	99.7	0.0047231
glmM	1353	1483508	336	100	0.0037027
SPN23F_15280	969	1486643	336	100	0.0062122
SPN23F_15810	912	1526952	336	100	0.0043961
SPN23F_15820	978	1527860	336	100	0.0020472
engB	588	1530167	336	100	0.0034075
SPN23F_15870	171	1532027	336	100	0.017708
dyr	507	1532197	336	100	0.0632
dpr	519	1532833	335	99.7	0.067879
tpiA	759	1535392	336	100	0.0026387
SPN23F_15920	678	1536248	335	99.7	0.0059181
metA	945	1536934	335	99.7	0.0021188
apt	513	1538060	335	99.7	0.0019513
msmK	1131	1539919	336	100	0.0026562
codY	789	1542074	335	99.7	0.0025382
SPN23F_16030	1317	1546319	336	100	0.016081
SPN23F_16050	783	1549077	336	100	0.0051223
pepQ	1083	1549985	336	100	0.0027741
truA	750	1554161	336	100	0.0053484
SPN23F_16150	630	1556614	336	100	0.0015886
SPN23F_16160	339	1557246	336	100	0.0029544
SPN23F_16180	477	1558395	336	100	0.0063102
galE	1020	1560146	336	100	0.0049147
SPN23F_16230	1104	1561466	335	99.7	0.03412
SPN23F_16240	798	1562586	335	99.7	0.0062864
SPN23F_16250	678	1563370	336	100	0.0029544
cadD	615	1567659	335	99.7	0.0016274
rpsO	270	1569088	335	99.7	0.0037109
SPN23F_16320	324	1570996	336	100	0.0093047
thrS	1944	1571377	336	100	0.0025755
SPN23F_16340	975	1573369	336	100	0.0020535
SPN23F_16360	1074	1575169	336	100	0.0056031
SPN23F_16370	438	1576703	336	100	0.0045772
mtsB	723	1587305	336	100	0.0013841
mtsC	849	1588024	335	99.7	0.0023586
tpx	492	1589956	336	100	0.0020347
SPN23F_16540	2709	1590543	336	100	0.0070397
SPN23F_16550	702	1593253	335	99.7	0.0057152
gpmA	693	1596668	336	100	0.0072425
ileS	2793	1598678	336	100	0.043217
SPN23F_16640	264	1603397	336	100	0.0076061
SPN23F_16650	540	1603660	336	100	0.0055719
ftsZ	1260	1604885	336	100	0.0015886
ftsA	1374	1606161	335	99.7	0.0021859
SPN23F_16690	705	1607753	335	99.7	0.0028411
murF	1374	1609146	336	100	0.046995
ddl	1044	1610603	336	100	0.00866
recR	597	1611822	336	100	0.071286
SPN23F_16750	852	1614680	335	99.7	0.0070685
SPN23F_16760	885	1615547	336	100	0.02056
SPN23F_16800	453	1618907	336	100	0.01558
SPN23F_16820	897	1620486	336	100	0.0033504
SPN23F_16860	1104	1625466	335	99.7	0.0036301
SPN23F_16950	981	1637752	336	100	0.0061297
recG	2016	1639049	336	100	0.0064704
alr	1104	1641083	336	100	0.0072742
acpS	363	1642176	336	100	0
aroF1	1032	1643616	336	100	0.00194
secA	2514	1644728	335	99.7	0.0055852
dnaI	897	1654534	335	99.7	0.016871
nrdR	474	1656601	336	100	0.0042288
SPN23F_17150	366	1657214	336	100	0.0027362
SPN23F_17160	696	1657584	336	100	0.0028779
SPN23F_17170	768	1658296	335	99.7	0.0039143
SPN23F_17190	894	1660612	336	100	0.0022398
SPN23F_17210	618	1662815	336	100	0.0016195
scrK	888	1663752	335	99.7	0.0045152
scrB	1455	1667048	336	100	0.0068978
mvaS	1173	1670757	336	100	0.0085636
SPN23F_17340	759	1673514	336	100	0.0013184
stk1	1980	1674387	336	100	0.00608
SPN23F_17360	741	1676363	336	100	0.0027029
fmt	936	1678424	336	100	0.0032105
priA	2397	1679372	335	99.7	0.005439
rpoZ	315	1681834	335	99.7	0.0031799
gmk	627	1682173	336	100	0.0015962
SPN23F_17420	1614	1682929	336	100	0.0018606
SPN23F_17490	1098	1687632	336	100	0.025849
SPN23F_17510	354	1689799	335	99.7	0.0028291
SPN23F_17520	501	1690165	335	99.7	0.006007
SPN23F_17530	594	1690666	335	99.7	0.018701
nadD	630	1691259	336	100	0.012784
SPN23F_17550	312	1691940	335	99.7	0.0032105
SPN23F_17560	1107	1692451	336	100	0.0054356
SPN23F_17580	909	1694102	336	100	0.0044107
SPN23F_17620	954	1697043	335	99.7	0.008423
SPN23F_17850	381	1735974	335	99.7	0.0026283
SPN23F_17860	222	1736453	336	100	0.0045152
SPN23F_17870	315	1736691	336	100	0
SPN23F_17940	744	1741813	335	99.7	0.0080989
prmA	951	1742558	336	100	0.055201
SPN23F_18010	471	1749225	336	100	0.030199
SPN23F_18020	453	1749986	336	100	0.0022101
SPN23F_18050	1272	1751644	335	99.7	0.0078943
SPN23F_18120	165	1761690	335	99.7	0
SPN23F_18150	609	1762725	335	99.7	0
trpB	1224	1778334	335	99.7	0.024832
trpF	600	1779535	335	99.7	0.011739
trpC	768	1780121	336	100	0.0052227
trpD	1005	1780885	336	100	0.0029898
trpG	567	1781900	336	100	0.007081
trpE	1362	1782463	336	100	0.02379
SPN23F_18410	711	1786582	335	99.7	0.0028171
SPN23F_18530	1227	1799378	336	100	0.0040837
SPN23F_18540	693	1800647	336	100	0.0086977
SPN23F_18580	180	1805653	336	100	0.0055719
SPN23F_18590	228	1805882	336	100	0.01325
exoA	828	1806243	335	99.7	0.012155
pbuX	1263	1808923	336	100	0.0047625
galT	1482	1813632	336	100	0.0067717
galK	1179	1815132	336	100	0.018846
galR	1008	1816475	335	99.7	0.024113
SPN23F_18700	1038	1817528	335	99.7	0.005798
SPN23F_18720	891	1819163	335	99.7	0.0045
SPN23F_18750	1521	1822040	335	99.7	0.015912
SPN23F_18760	729	1823553	336	100	0.0027475
SPN23F_18770	765	1824296	335	99.7	0.0052432
SPN23F_18780	444	1825064	335	99.7	0.0067809
SPN23F_18790	297	1826189	335	99.7	0.010155
SPN23F_18810	702	1827972	335	99.7	0.0057152
SPN23F_18820	960	1829096	335	99.7	0.0031302
SPN23F_18830	957	1830045	336	100	0.00314
SPN23F_18840	753	1830998	336	100	0.0039924
SPN23F_18850	966	1831846	336	100	0.0041498
SPN23F_18860	243	1833036	336	100	0.0082663
rluB	723	1833278	336	100	0.0055487
scpB	570	1833987	336	100	0.0035153
xerD	735	1835303	336	100	0.0040904
SPN23F_18910	462	1836034	335	99.7	0.0043389
SPN23F_18920	522	1836492	335	99.7	0.0019176
SPN23F_18930	972	1836989	336	100	0.0030914
glr	795	1837957	335	99.7	0
SPN23F_18950	249	1838958	335	99.7	0
SPN23F_18970	1968	1841265	335	99.7	0.010217
SPN23F_19060	1068	1848246	336	100	0.0037527
SPN23F_19070	927	1849322	336	100	0.0010794
SPN23F_19120	1443	1855807	335	99.7	0.0041671
msmF	867	1858454	335	99.7	0.0034665
msmR	861	1862955	336	100	0.005825
recX	777	1874473	336	100	0.018191
SPN23F_19250	534	1875338	335	99.7	0.0018745
groEL	1623	1878020	335	99.7	0.010533
SPN23F_19330	762	1880571	336	100	0.022576
SPN23F_19350	318	1882016	335	99.7	0.0063102
SPN23F_19360	291	1882330	336	100	0.010366
SPN23F_19410	363	1885006	336	100	0.0055257
SPN23F_19460	717	1887904	335	99.7	0.0041933
SPN23F_19480	333	1890929	335	99.7	0.0060251
SPN23F_19490	609	1891332	335	99.7	0.0016435
SPN23F_19500	459	1891953	335	99.7	0.0021812
cinA	1257	1902268	335	99.7	0.0039861
SPN23F_19640	1017	1903609	336	100	0.0029544
SPN23F_19650	519	1904633	336	100	0.0038614
SPN23F_19660	444	1905141	336	100	0.0022549
ndk	414	1919755	336	100	0.0048432
SPN23F_19830	1332	1928284	336	100	0.0045152
endA	825	1929844	336	100	0.00608
epuA	189	1930707	336	100	0.016007
murA1	1284	1930888	335	99.7	0.0039021
SPN23F_19880	1038	1932483	335	99.7	0.0087103
coaD	489	1933504	336	100	0.039672
SPN23F_19900	540	1933982	336	100	0.0093047
SPN23F_19940	741	1936429	336	100	0.012224
SPN23F_19950	279	1937203	336	100	0.021753
SPN23F_19960	927	1937559	335	99.7	0.013034
pflC	795	1938560	336	100	0.0037811
SPN23F_19980	1251	1939480	336	100	0.0040052
purR	828	1940797	335	99.7	0.0024185
SPN23F_20010	1257	1942822	336	100	0.013621
thiN	663	1944080	335	99.7	0.022898
engC	879	1945372	336	100	0.01954
ksgA	873	1946252	336	100	0.013846
SPN23F_20080	2031	1948199	335	99.7	0.0079107
SPN23F_20110	561	1951893	335	99.7	0.017995
rpmH	135	1954708	335	99.7	0
SPN23F_20150	1215	1954987	335	99.7	0.0016475
SPN23F_20170	453	1956812	336	100	0.0022101
asnB	963	1958753	336	100	0.0041628
ccpA	1011	1959921	336	100	0.0019803
SPN23F_20230	738	1963054	336	100	0.06883
secE	177	1972933	336	100	0.0056666
plr	1008	1976549	336	100	0.0049733
nadC	873	1979746	336	100	0.0034427
SPN23F_20380	1311	1980855	335	99.7	0.0038216
treR	729	1983185	336	100	0.0027475
SPN23F_20420	1410	1984071	336	100	0.0042649
SPN23F_20440	309	1986798	336	100	0.0064736
SPN23F_20450	309	1987103	336	100	0.0032418
adhE	2652	1988278	336	100	0.0037782
SPN23F_20480	411	1991229	336	100	0.0048787
SPN23F_20490	429	1991641	336	100	0.0023339
yajC	300	1992116	336	100	0
ulaD	666	1999245	336	100	0.0015027
SPN23F_20580	486	1999927	336	100	0.006193
SPN23F_20590	282	2000489	336	100	0.0035527
SPN23F_20600	1458	2000793	336	100	0.0027475
rnpA	372	2004859	335	99.7	0
SPN23F_20710	462	2008755	335	99.7	0.024113
SPN23F_20720	261	2009179	335	99.7	0.0038392
SPN23F_20760	942	2011133	335	99.7	0.0085308
SPN23F_20770	366	2012150	335	99.7	0.0027362
SPN23F_20780	1059	2012666	335	99.7	0.0056827
tgt	1143	2017109	336	100	0.0026283
SPN23F_20830	645	2019266	336	100	0.014057
SPN23F_20890	1281	2023034	335	99.7	0.0046954
SPN23F_20900	1485	2024375	336	100	0.039883
gltX	1461	2034124	335	99.7	0.011708
argR_2	447	2045038	336	100	0.0022398
argS	1692	2045620	336	100	0.0071188
phoP	708	2048720	336	100	0.0014135
phoR	1332	2049428	336	100	0.0030078
SPN23F_21090	876	2050926	336	100	0.0022859
SPN23F_21100	864	2051919	336	100	0.0023176
SPN23F_21110	816	2052775	336	100	0.0061473
pstB3	753	2053592	335	99.7	0.0066634
SPN23F_21130	651	2054359	335	99.7	0.0061643
hasC	900	2057306	336	100	0.023625
SPN23F_21180	678	2058277	336	100	0.0074034
SPN23F_21190	540	2058938	336	100	0.043577
SPN23F_21200	1131	2059489	336	100	0.0079911
SPN23F_21210	699	2060687	335	99.7	0.0071801
SPN23F_21220	912	2061615	335	99.7	0.0021955
pbp1B	2466	2062591	336	100	0.0028429
tyrS	1257	2065198	336	100	0.0039861
SPN23F_21250	2064	2066532	335	99.7	0.0033959
SPN23F_21260	279	2068597	336	100	0
SPN23F_21270	849	2069027	336	100	0.0047231
malD	843	2079140	335	99.7	0.0023754
malA	801	2080235	335	99.7	0.01004
malR	987	2081045	336	100	0.0030444
SPN23F_21400	942	2084195	336	100	0.0021255
aspS	1764	2085114	336	100	0.0039766
SPN23F_21430	231	2087274	336	100	0.0043389
SPN23F_21460	198	2088900	336	100	0.005064
SPN23F_21560	342	2096698	336	100	0.005866
ilvD	1704	2097248	336	100	0.0029388
SPN23F_21600	858	2100113	335	99.7	0.0058455
ulaA	1347	2100974	336	100	0.0074531
SPN23F_21620	285	2102333	336	100	0.0035153
SPN23F_21640	1008	2104842	335	99.7	0.0089708
SPN23F_21650	201	2105852	336	100	0.0049882
rpmF	183	2106204	336	100	0
rpmG	150	2106402	336	100	0.0066902
SPN23F_21750	870	2114309	336	100	0.011564
SPN23F_21760	2646	2115262	335	99.7	0.010641
SPN23F_21770	1281	2117998	335	99.7	0.023713
SPN23F_21790	1680	2121573	335	99.7	0.037641
arcB	1017	2125295	335	99.7	0.00098379
SPN23F_21830	1512	2127634	335	99.7	0.0033126
SPN23F_21840	1332	2129167	335	99.7	0.0052698
SPN23F_21880	900	2131831	336	100	0.0044549
SPN23F_22020	807	2150140	336	100	0.0024816
SPN23F_22030	705	2150939	336	100	0.0056908
SPN23F_22040	441	2151643	336	100	0.0022703
dltD	1269	2152238	335	99.7	0.002367
glpO	1827	2162975	335	99.7	0.012673
SPN23F_22210	1410	2166510	336	100	0.0064045
hslO	873	2168102	336	100	0.0057447
SPN23F_22270	654	2174824	335	99.7	0.0015303
ctsR	459	2178232	336	100	0.0021812
SPN23F_22300	729	2178809	336	100	0.0041242
SPN23F_22310	1008	2179537	336	100	0.00099258
SPN23F_22330	291	2181304	336	100	0.0068978
veg	267	2183285	336	100	0.0037527
dnaC	1353	2183553	336	100	0.002961
rplI	453	2184949	336	100	0
SPN23F_22390	549	2187507	335	99.7	0.0018232
comFC	663	2188135	336	100	0.0045357
comFA	1299	2188794	336	100	0.0046302
SPN23F_22420	636	2190148	336	100	0.0031499
tsf	1041	2193606	336	100	0.0019232
SPN23F_22490	1179	2195728	336	100	0.00084856
SPN23F_22500	495	2197000	335	99.7	0
mreC	819	2197494	336	100	0
SPN23F_22520	795	2198371	336	100	0.0025191
cbiO	840	2199158	336	100	0.0023839
cbiO_2	828	2199982	335	99.7	0.0024185
pgsA	546	2200806	335	99.7	0.0018333
SPN23F_22570	1284	2202225	335	99.7	0.0039021
SPN23F_22590	369	2204914	336	100	0
guaB	1479	2206434	335	99.7	0.0013532
trsA	1026	2208064	336	100	0.00097516
SPN23F_22630	1623	2209295	335	99.7	0.0024678

## Sheet: C_jejuni
Table S4 (C. jejuni): Estimated core genes and corresponding p-distances.
Locus	Sequence length	Genome position	Isolate frequency	Isolate percentage	Median p-distance
dnaA | Cj0001	1323	1	601	100	0.016776
dnaN | Cj0002	1068	1483	600	99.8	0.010356
Cj0004c	342	4916	601	100	0.005866
Cj0005c	1239	5260	600	99.8	0.010551
gltD | Cj0009	1446	14398	600	99.8	0.016041
rnhB | Cj0010c	576	15844	601	100	0.0052227
Cj0011c	240	16452	601	100	0.0083701
rrc | Cj0012c	648	16756	601	100	0.015559
ilvD | Cj0013	1677	17563	601	100	0.019276
Cj0015c	1227	19867	601	100	0.0049026
dsbI | Cj0017c	1527	21854	601	100	0.0039374
dba | Cj0018c	168	23392	601	100	0
Cj0020c	915	25433	601	100	0.015425
nrdA | Cj0024	2370	29726	600	99.8	0.017029
Cj0025c	1386	32134	601	100	0.011615
thyX | Cj0026c	624	33639	601	100	0.014534
pyrG | Cj0027	1632	34382	601	100	0.0036836
typA | Cj0039c	1809	57211	600	99.8	0.016168
Cj0040	324	59154	601	100	0.018701
flgE | Cj0043	1638	62231	600	99.8	0.0018333
mnmA | Cj0053c	1017	68532	601	100	0.011873
fliY | Cj0059c	843	73492	600	99.8	0.0035654
fliM | Cj0060c	1080	74331	601	100	0.014932
fliA | Cj0061c	717	75410	601	100	0.0013957
Cj0062c	357	76083	601	100	0
Cj0063c	867	76458	601	100	0.0011541
flhF | Cj0064c	1455	77317	601	100	0.0027531
folK | Cj0065c	474	78781	601	100	0.0021121
aroQ | Cj0066c	480	79257	601	100	0.0041758
Cj0067	1230	79827	601	100	0.0081651
pspA | Cj0068	897	81044	600	99.8	0.0089607
Cj0070c	159	83047	600	99.8	0.012663
Cj0073c	657	84087	601	100	0.003049
Cj0074c	1440	84736	601	100	0.0027818
Cj0075c	741	86172	600	99.8	0.0054135
lctP | Cj0076c	1683	87036	601	100	0.0029755
cdtC | Cj0077c	570	88890	601	100	0.001756
Cj0080	270	91147	601	100	0.0037109
cydB | Cj0082	1125	92979	601	100	0.021577
ung | Cj0086c	696	95108	600	99.8	0.0057646
aspA | Cj0087	1407	96074	601	100	0.007134
Cj0089	1362	98941	601	100	0.012564
Cj0090	369	100312	601	100	0.013648
Cj0091	624	100704	601	100	0.006432
Cj0093	1203	102757	601	100	0.010028
rplU | Cj0094	309	104118	601	100	0.0032418
fmt | Cj0098	918	106784	601	100	0.007656
birA | Cj0099	654	107664	601	100	0.015415
Cj0100	786	108314	601	100	0.0089479
Cj0101	837	109105	601	100	0.0084002
atpF' | Cj0102	426	110002	601	100	0.0078294
atpF | Cj0103	513	110438	601	100	0.018967
atpA | Cj0105	1506	111488	601	100	0.0026598
atpG | Cj0106	885	113002	601	100	0.0090828
atpD | Cj0107	1398	113912	601	100	0.0035833
atpC | Cj0108	390	115313	601	100	0.0025676
exbB3 | Cj0109	555	115702	601	100	0.0054208
exbD3 | Cj0110	390	116265	601	100	0.0051421
Cj0111	780	116657	601	100	0.011609
tolB | Cj0112	1209	117446	601	100	0.0074735
pal | Cj0113	498	118731	601	100	0.0060433
Cj0114	948	119232	601	100	0.0021121
slyD | Cj0115	570	120194	600	99.8	0.012361
fabD | Cj0116	921	120763	601	100	0.0087262
pfs | Cj0117	690	121680	601	100	0.014604
Cj0119	522	123126	601	100	0.0038392
Cj0120	615	123647	601	100	0.0065264
Cj0124c	987	126426	601	100	0.0030444
Cj0125c	363	127402	601	100	0.0055257
Cj0126c	462	127776	601	100	0.0065158
accD | Cj0127c	843	128227	601	100	0.015548
Cj0129c	2220	129800	601	100	0.0045152
tyrA | Cj0130	828	132096	601	100	0.0084919
Cj0131	1374	133003	601	100	0.003646
lpxC | Cj0132	885	134376	601	100	0.010224
Cj0133	402	135299	601	100	0.0024908
thrB | Cj0134	879	135709	601	100	0.0034191
Cj0135	258	136612	601	100	0
rbfA | Cj0137	363	139468	601	100	0.0083006
Cj0141c	804	143953	601	100	0.018842
Cj0142c	855	144749	601	100	0.01414
trxA | Cj0147c	315	151710	601	100	0.0095719
Cj0148c	339	152081	600	99.8	0.008891
hom | Cj0149c	1248	152419	601	100	0.0088552
Cj0150c	1203	153670	600	99.8	0.0083491
Cj0151c	807	154884	600	99.8	0.0087139
Cj0153c	684	156615	601	100	0.0088127
rpmE | Cj0155c	201	158139	601	100	0
Cj0156c	657	158418	600	99.8	0
Cj0157c	408	159076	601	100	0
Cj0158c	426	159483	601	100	0.0023503
Cj0159c	582	159908	601	100	0.0034427
Cj0160c	744	160486	600	99.8	0.0053916
moaA | Cj0161c	963	161232	601	100	0.0020791
Cj0162c	516	162207	600	99.8	0.00194
Cj0163c	498	162719	601	100	0.0040246
miaA | Cj0166	870	164162	601	100	0.0011501
Cj0167c	564	165017	601	100	0.0035527
Cj0168c	168	165938	601	100	0.0054803
sodB | Cj0169	663	166373	601	100	0.0045357
Cj0172c	1206	167807	601	100	0.0083283
cfbpB | Cj0174c	1617	169946	600	99.8	0.010572
cfbpA | Cj0175c	1005	171562	601	100	0.0089977
Cj0183	1359	179299	601	100	0.0051649
Cj0185c	210	181866	601	100	0.0047739
Cj0186c	720	182068	601	100	0.00697
purN | Cj0187c	567	182859	601	100	0.010641
Cj0189c	699	184770	601	100	0.011514
Cj0190c	1506	185470	600	99.8	0.010684
def | Cj0191c	528	186972	601	100	0.0037955
clpP | Cj0192c	585	187535	601	100	0.0017109
tig | Cj0193c	1335	188119	601	100	0.0022499
fliI | Cj0195	1386	190168	601	100	0.014541
purF | Cj0196c	1338	191556	601	100	0.016586
dapB | Cj0197c	729	192895	600	99.8	0.013817
Cj0198c	1182	193686	601	100	0.011062
Cj0200c	348	196123	601	100	0.0057646
Cj0204	1998	199236	600	99.8	0.0050182
uppP | Cj0205	804	201307	601	100	0.013781
thrS | Cj0206	1809	202241	600	99.8	0.017293
infC | Cj0207	519	204046	601	100	0.0019287
argC | Cj0224	1029	209279	601	100	0.016666
Cj0225	447	210317	601	100	0.01579
argB | Cj0226	846	210767	601	100	0.013092
pcm | Cj0228c	630	212822	601	100	0.0095719
Cj0229	549	213540	600	99.8	0.012837
Cj0230c	1374	214057	601	100	0.0095089
nrdF | Cj0231c	1023	215417	601	100	0.010814
Cj0232c	411	216453	600	99.8	0.0048787
pyrE | Cj0233c	609	216864	601	100	0.018236
frr | Cj0234c	564	217475	600	99.8	0.012493
secG | Cj0235c	372	218048	601	100	0.013537
Cj0236c	696	218523	601	100	0.00866
cynT | Cj0237	636	219378	601	100	0.0063102
Cj0238	1884	220010	600	99.8	0.0063909
Cj0239c	972	221916	601	100	0.005158
iscS | Cj0240c	1182	222897	601	100	0.013634
rpmI | Cj0244	192	226116	601	100	0
Cj0249	480	229831	601	100	0.010474
moaC | Cj0252	474	231840	601	100	0.017029
Cj0253	264	232291	600	99.8	0.0076061
Cj0254	1161	232544	600	99.8	0.0043164
exoA | Cj0255c	759	233723	601	100	0.0052848
dgkA | Cj0257	357	236134	601	100	0.037131
Cj0258	246	236487	600	99.8	0.041546
Cj0267c	531	246013	601	100	0.007563
Cj0268c	1089	246555	600	99.8	0.013875
ilvE | Cj0269c	915	247656	600	99.8	0.012099
Cj0270	207	248747	601	100	0.034433
Cj0271	456	248950	601	100	0.024434
fabZ | Cj0273	441	250590	601	100	0.004546
lpxA | Cj0274	792	251030	601	100	0.011432
mreB | Cj0276	1041	253049	601	100	0.0086851
mreC | Cj0277	750	254079	601	100	0.0093795
Cj0280	423	258355	601	100	0.002367
cheW | Cj0283c	522	260378	601	100	0
cheA | Cj0284c	2310	260904	600	99.8	0.00608
cheV | Cj0285c	957	263217	600	99.8	0.0020922
greA | Cj0287c	486	264934	601	100	0.010344
surE | Cj0293	777	269064	601	100	0.005162
bioC | Cj0304c	687	276925	600	99.8	0.037105
bioA | Cj0307	1284	279426	600	99.8	0.040574
Cj0311	537	282101	600	99.8	0.0074781
pth | Cj0312	546	282634	600	99.8	0.0036701
Cj0313	1059	283181	601	100	0.0075845
lysA | Cj0314	1209	284283	600	99.8	0.013327
Cj0315	768	285493	600	99.8	0.0052227
pheA | Cj0316	1074	286248	601	100	0.01407
hisC | Cj0317	1095	287311	600	99.8	0.024046
fliF | Cj0318	1683	288457	601	100	0.0053627
fliG | Cj0319	1029	290139	600	99.8	0.0038952
fliH | Cj0320	831	291175	601	100	0.006036
perR | Cj0322	411	293931	601	100	0.0048787
ubiE | Cj0324	708	295586	601	100	0.011367
xseA | Cj0325	1164	296290	601	100	0.0086301
serC | Cj0326	1077	297463	600	99.8	0.014973
fabH | Cj0328c	975	298883	600	99.8	0.015511
plsX | Cj0329c	987	299850	601	100	0.011211
rpmF | Cj0330c	147	300842	601	100	0
Cj0331c	354	301012	601	100	0.0085126
ndk | Cj0332c	414	301366	601	100	0.021992
motA | Cj0337c	777	304938	601	100	0.018191
polA | Cj0338c	2640	305730	600	99.8	0.021065
Cj0339	1362	308533	600	99.8	0.015533
Cj0340	1008	309891	601	100	0.0089708
Cj0341c	444	310854	601	100	0.009052
Cj0343c	786	314200	600	99.8	0.0038245
trpE | Cj0345	1251	315398	600	99.8	0.0048083
trpD | Cj0346	1602	316645	601	100	0.0043796
trpF | Cj0347	600	318233	601	100	0.0083701
trpB | Cj0348	1179	318829	601	100	0.0016979
trpA | Cj0349	750	320000	600	99.8	0.010727
fliN | Cj0351	309	321242	601	100	0.0064946
Cj0352	798	321551	601	100	0.010078
Cj0353c	1461	322345	600	99.8	0.0061802
fdxB | Cj0354c	246	323805	601	100	0
folB | Cj0356c	318	324913	600	99.8	0.0063102
Cj0357c	609	325215	601	100	0.014894
Cj0358	1026	326024	601	100	0.014734
glmM | Cj0360	1338	327143	601	100	0.012791
lspA | Cj0361	471	328473	601	100	0.0042558
Cj0362	453	328927	601	100	0.011102
cmeC | Cj0365c	1479	331125	601	100	0.0088306
cmeB | Cj0366c	3123	332596	600	99.8	0.01387
cmeR | Cj0368c	633	336916	601	100	0.011123
rpsU | Cj0370	213	339071	601	100	0
Cj0371	606	339403	601	100	0.0099529
Cj0373	936	341190	601	100	0.0021392
Cj0374	492	342115	601	100	0.016401
Cj0378c	540	345635	601	100	0.011156
Cj0379c	894	346174	601	100	0.012385
nusB | Cj0382c	399	348741	601	100	0.0075487
ribH | Cj0383c	465	349139	601	100	0.0043108
kdsA | Cj0384c	816	349600	601	100	0.0098549
Cj0385c	933	350412	601	100	0.0075325
engA | Cj0386	1383	351446	601	100	0.010177
trpS | Cj0388	960	353309	601	100	0.020001
serS | Cj0389	1236	354279	601	100	0.019619
Cj0390	2463	355524	601	100	0.0052928
Cj0395c	291	362322	601	100	0.0068978
Cj0396c	999	362609	601	100	0.014118
gatC | Cj0398	285	364326	601	100	0.0070436
Cj0399	564	364678	601	100	0.016093
fur | Cj0400	474	365243	601	100	0.0084765
lysS | Cj0401	1506	365717	600	99.8	0.013374
glyA | Cj0402	1245	367219	601	100	0.016202
Cj0403	546	368460	600	99.8	0.0036701
Cj0404	837	369019	601	100	0.010814
lgt | Cj0407	816	371704	601	100	0.0024541
frdC | Cj0408	783	372589	601	100	0.0051223
frdA | Cj0409	1992	373355	601	100	0.019783
Cj0413	705	380097	601	100	0.02734
Cj0414	729	380937	601	100	0.01521
Cj0420	573	385195	601	100	0.0017468
Cj0421c	957	385772	600	99.8	0.026489
Cj0428	384	390572	601	100	0.015755
Cj0429c	585	390999	600	99.8	0.015511
murD | Cj0432c	1209	399936	601	100	0.018373
mraY | Cj0433c	1062	401144	601	100	0.019983
pgm | Cj0434	1479	402285	601	100	0.0081484
fabG | Cj0435	744	403835	601	100	0.024507
sdhB | Cj0438	966	407165	601	100	0.0093628
sdhC | Cj0439	858	408134	600	99.8	0.0070189
acpP | Cj0441	234	409793	601	100	0
fabF | Cj0442	1215	410053	601	100	0.0041242
Cj0449c	216	416251	601	100	0
rpmB | Cj0450c	195	416651	601	100	0.0051421
rep | Cj0451	648	416985	601	100	0.021854
dnaQ | Cj0452	762	417629	600	99.8	0.021233
Cj0454c	570	419857	601	100	0.010585
Cj0456c	960	420889	600	99.8	0.012583
Cj0457c	630	421850	601	100	0.0047739
miaB | Cj0458c	1302	422463	600	99.8	0.012369
Cj0459c	267	423761	600	99.8	0
nusA | Cj0460	1089	424131	601	100	0.0064498
Cj0461c	1188	425235	601	100	0.013564
Cj0462	1047	426496	600	99.8	0.027127
Cj0463	1221	427542	601	100	0.019862
ctb | Cj0465c	384	430572	601	100	0.021065
nssR | Cj0466	597	431050	601	100	0.0084123
Cj0467	702	431662	601	100	0.010024
Cj0468	657	432356	601	100	0.0045772
tuf | Cj0470	1200	434408	601	100	0.0033392
rpmG | Cj0471	159	435660	601	100	0
secE | Cj0472	180	435925	601	100	0.0055719
nusG | Cj0473	534	436114	601	100	0.0018745
rplA | Cj0475	702	437153	600	99.8	0.0028533
rplJ | Cj0476	480	438006	601	100	0.0020856
rplL | Cj0477	378	438506	601	100	0.010641
rpsL | Cj0491	387	457227	601	100	0.0025875
rpsG | Cj0492	471	457683	601	100	0.010675
fusA | Cj0493	2076	458166	600	99.8	0.0096831
Cj0494	150	460364	601	100	0.020214
Cj0496	375	461210	600	99.8	0.010727
Cj0497	1278	461557	601	100	0.014985
trpC | Cj0498	777	462831	601	100	0.005162
Cj0504c	867	467568	601	100	0.0092723
alaS | Cj0506	2529	469627	601	100	0.011137
maf | Cj0507	552	472155	601	100	0.0036301
pbpA | Cj0508	1932	472703	601	100	0.0098856
Cj0510c	291	477347	601	100	0.013846
purC | Cj0512	711	479091	600	99.8	0.017029
purS | Cj0513	246	479810	601	100	0.0040738
purQ | Cj0514	672	480057	600	99.8	0.021034
Cj0515	1197	480700	601	100	0.012615
plsC | Cj0516	693	481877	601	100	0.011615
crcB | Cj0517	369	482563	601	100	0.024709
Cj0520	435	485143	601	100	0.023271
pbpB | Cj0525c	1809	487340	601	100	0.0016598
fliE | Cj0526c	297	489155	601	100	0.006758
flgB | Cj0528c	432	489962	601	100	0.023435
Cj0529c	1002	490474	601	100	0.0040004
icd | Cj0531	2205	494077	601	100	0.0050018
mdh | Cj0532	903	496278	601	100	0.013383
sucC | Cj0533	1164	497181	600	99.8	0.012975
oorD | Cj0535	312	499238	601	100	0.006432
oorA | Cj0536	1125	499558	600	99.8	0.0080339
oorB | Cj0537	846	500683	600	99.8	0.02031
Cj0539	264	502221	600	99.8	0.011432
Cj0541	894	503037	601	100	0.0078624
hemA | Cj0542	1299	503930	601	100	0.0038569
proS | Cj0543	1710	505212	600	99.8	0.010585
Cj0544	390	506918	601	100	0.010312
hemC | Cj0545	924	507304	600	99.8	0.0086977
ubiD | Cj0546	1803	508224	601	100	0.0055626
Cj0550	276	512859	601	100	0.0036301
efp | Cj0551	570	513566	601	100	0.001756
Cj0552	693	514295	600	99.8	0.0028904
Cj0553	954	514974	600	99.8	0.008423
Cj0557c	1086	519157	601	100	0.0064676
Cj0559	936	521542	601	100	0.0042831
Cj0560	1329	522658	600	99.8	0.010593
ribA | Cj0572	1020	533373	601	100	0.0059006
Cj0573	444	534404	601	100	0.0022549
ilvI | Cj0574	1701	534865	601	100	0.0053058
ilvH | Cj0575	465	536562	601	100	0.0043108
tatC | Cj0578c	738	538998	601	100	0.0081651
Cj0579c	417	539728	601	100	0.012067
Cj0581	471	541371	600	99.8	0.012825
lysC | Cj0582	1203	541843	600	99.8	0.012551
tlyA | Cj0588	762	548257	600	99.8	0.011885
ribF | Cj0589	855	548984	601	100	0.028493
Cj0590	711	549825	601	100	0.0014075
Cj0593c	633	551235	601	100	0.0047512
Cj0594c	651	551878	601	100	0.0061643
nth | Cj0595c	627	552525	601	100	0.0015962
peb4cbf2 | Cj0596	822	553232	601	100	0.0012173
fba | Cj0597	1065	554053	601	100	0.0018798
Cj0598	1443	555212	600	99.8	0.0027761
Cj0602c	669	559852	601	100	0.012034
Cj0605	1191	563205	600	99.8	0.010129
Cj0608	1371	567573	601	100	0.011004
Cj0609c	1179	568946	601	100	0.011949
Cj0610c	1011	570111	601	100	0.012946
Cj0611c	1377	571122	600	99.8	0.010956
cft | Cj0612c	504	572541	601	100	0.0079698
pstS | Cj0613	996	573224	600	99.8	0.014161
pstC | Cj0614	915	574229	601	100	0.0065801
pstA | Cj0615	1089	575140	600	99.8	0.022298
Cj0621	1521	580326	600	99.8	0.027346
hypB | Cj0623	744	584094	600	99.8	0.028654
hypC | Cj0624	282	584837	601	100	0.017898
hypD | Cj0625	1092	585102	600	99.8	0.016628
hypE | Cj0626	975	586190	601	100	0.018643
ilvC | Cj0632	1023	594548	600	99.8	0.021753
Cj0633	1083	595574	601	100	0.017708
mrsA | Cj0637c	498	598843	601	100	0.016202
ppa | Cj0638c	519	599381	600	99.8	0.02935
aspS | Cj0640c	1752	600484	601	100	0.01033
cbrR | Cj0643	1245	604815	601	100	0.0080663
Cj0645	1119	606865	600	99.8	0.0053771
Cj0647	489	608776	601	100	0.014424
Cj0648	516	609255	600	99.8	0.0117
Cj0649	462	609752	601	100	0.0065158
engB | Cj0650	597	610210	600	99.8	0.0067239
pbpC | Cj0652	1806	611298	600	99.8	0.0066679
hslU | Cj0662c	1320	619078	600	99.8	0.016044
hslV | Cj0663c	543	620394	601	100	0.011114
rplI | Cj0664c	444	620936	601	100	0.009052
Cj0667	246	622768	601	100	0.020546
Cj0668	408	623010	601	100	0.012335
Cj0669	729	623410	601	100	0.012427
dcuB | Cj0671	1425	625552	601	100	0.014852
Cj0672	189	627118	600	99.8	0.037778
uvrB | Cj0680c	1974	633589	600	99.8	0.022555
Cj0681	231	635716	601	100	0.0086977
Cj0682	243	635936	601	100	0.0082663
Cj0683	438	636175	601	100	0.0068741
ispG | Cj0686	1074	639998	600	99.8	0.01407
flgH | Cj0687c	699	641102	601	100	0.014415
pta | Cj0688	1506	641890	600	99.8	0.024892
Cj0692c	939	649008	600	99.8	0.0042694
Cj0694	1491	651043	600	99.8	0.0053807
ftsZ | Cj0696	1113	653934	601	100	0.0054062
flgG2 | Cj0697	813	655202	601	100	0.0074089
flgG | Cj0698	792	656043	601	100	0.0063342
glnA | Cj0699c	1431	656901	601	100	0.008423
Cj0700	696	658534	601	100	0.0057646
Cj0701	1254	659226	601	100	0.017708
purE | Cj0702	495	660480	601	100	0.012199
Cj0703	537	660984	601	100	0.015016
Cj0708	753	664968	600	99.8	0.02149
rpsP | Cj0710	228	667190	601	100	0.0088127
Cj0711	243	667420	601	100	0
rimM | Cj0712	540	667655	600	99.8	0.0074364
trmD | Cj0713	705	668191	600	99.8	0.008549
rplS | Cj0714	357	668906	601	100	0.011271
Cj0715	414	669395	600	99.8	0.0024185
Cj0716	1341	669832	600	99.8	0.0037359
Cj0717	330	671169	601	100	0.0091347
dnaE | Cj0718	3603	671946	601	100	0.010325
Cj0719c	633	675560	601	100	0.0031648
flaC | Cj0720c	750	676227	601	100	0.0040084
Cj0721c	471	677015	600	99.8	0.0063909
Cj0724	186	679624	601	100	0.0384
corA | Cj0726c	984	680369	600	99.8	0.012274
hisJ | Cj0734c	756	687925	600	99.8	0.01198
dnaK | Cj0759	1872	709183	601	100	0.022705
cysE | Cj0763c	639	714138	601	100	0.017372
tmk | Cj0766c	579	717832	601	100	0.01042
coaD | Cj0767c	477	718401	601	100	0.0020988
Cj0768c	564	718917	601	100	0.023334
Cj0771c	771	721009	600	99.8	0.0052023
Cj0772c	774	721828	601	100	0.006482
Cj0773c	912	722791	601	100	0.01325
Cj0774c	1011	723699	600	99.8	0.002972
peb2 | Cj0778	738	730569	601	100	0.009494
tpx | Cj0779	528	731405	601	100	0.0037955
napG | Cj0781	741	734971	600	99.8	0.013592
napD | Cj0785	339	737923	600	99.8	0.0059181
Cj0786	174	738274	601	100	0.0057646
Cj0788	492	738771	601	100	0.0040738
cca | Cj0789	1119	739231	601	100	0.018043
purU | Cj0790	825	740346	600	99.8	0.008523
Cj0791c	1275	741167	601	100	0.011838
Cj0796c	720	747261	600	99.8	0.031058
Cj0797c	216	747982	601	100	0.013991
ddl | Cj0798c	1041	748257	600	99.8	0.02531
ruvA | Cj0799c	552	749307	601	100	0.010932
cysS | Cj0802	1389	753248	601	100	0.010133
msbA | Cj0803	1743	754629	601	100	0.0074878
pyrD | Cj0804	1059	756403	600	99.8	0.018113
Cj0805	1251	757458	600	99.8	0.012067
dapA_2 | Cj0806	897	758701	601	100	0.007836
Cj0807	780	759597	601	100	0.006432
Cj0809c	597	760734	600	99.8	0.11753
lpxK | Cj0811	927	762148	600	99.8	0.016321
kdsB | Cj0813	720	764480	600	99.8	0.021065
fliP | Cj0820c	735	768029	601	100	0.0081985
dfp | Cj0822	1155	770192	600	99.8	0.02101
Cj0823	618	771343	601	100	0.017968
uppS | Cj0824	669	771964	600	99.8	0.0075034
Cj0826	1026	773405	600	99.8	0.0039067
truA | Cj0827	726	774427	601	100	0.0055257
ilvA | Cj0828c	1212	775149	600	99.8	0.021698
Cj0830	417	776892	601	100	0.0096411
Cj0832c	1734	778365	600	99.8	0.019224
acnB | Cj0835c	2547	782129	600	99.8	0.021442
ogt | Cj0836	453	784730	600	99.8	0.0088713
Cj0839c	198	788015	600	99.8	0.005064
fbp | Cj0840c	843	788205	601	100	0.015548
Cj0842	486	789636	601	100	0.0082663
Cj0844c	282	791640	601	100	0.010698
gltX | Cj0845c	1296	791924	600	99.8	0.010864
Cj0846	1125	793305	600	99.8	0.0080339
psd | Cj0847	801	794426	601	100	0.01637
Cj0848c	282	795223	601	100	0.0035527
Cj0850c	1188	797653	600	99.8	0.0059106
Cj0852c	330	799321	601	100	0.00608
hemL | Cj0853c	1275	799647	600	99.8	0.0062953
Cj0854c	348	800918	601	100	0.00866
lepP | Cj0856	849	802203	601	100	0.0094699
murA | Cj0858c	1257	804230	601	100	0.015237
dsbA | Cj0872	642	813675	600	99.8	0.015705
Cj0873c	213	814351	601	100	0.0094364
Cj0878	147	815545	601	100	0
Cj0879c	633	815669	600	99.8	0.0063402
Cj0880c	243	816298	601	100	0.0041242
Cj0881c	1047	816524	600	99.8	0.0019121
Cj0883c	411	819740	601	100	0
rpsO | Cj0884	273	820325	601	100	0
Cj0888c	1932	826268	601	100	0.0041498
serA | Cj0891c	1584	830135	601	100	0.0063342
Cj0892c	489	831715	601	100	0.0082154
rpsA | Cj0893c	1671	832203	601	100	0.018125
ispH | Cj0894c	834	834005	601	100	0.0084306
aroA | Cj0895c	1287	834828	601	100	0.0031131
pheT | Cj0896c	2322	836111	600	99.8	0.0069157
pheS | Cj0897c	993	838429	601	100	0.0020162
Cj0900c	180	840501	600	99.8	0.0055719
Cj0901	744	840763	600	99.8	0.0094555
glnQ | Cj0902	729	841499	601	100	0.0055029
Cj0903c	1467	842255	600	99.8	0.0047837
Cj0904c	468	843825	600	99.8	0.0085857
alr | Cj0905c	987	844295	601	100	0.0091626
Cj0906c	978	845282	601	100	0.0030724
Cj0909	420	846971	601	100	0.0023839
Cj0910	453	847394	601	100	0.0022101
Cj0911	561	847843	601	100	0.0017842
hupB | Cj0913c	297	849436	601	100	0.003373
Cj0915	414	851728	601	100	0.0048432
prsA | Cj0918c	930	854637	601	100	0.002153
Cj0919c	660	855674	601	100	0.016815
Cj0920c	753	856344	601	100	0.0039924
pebC | Cj0922c	729	857899	600	99.8	0.0041242
rpiB | Cj0925	438	860287	601	100	0.0022859
Cj0926	333	860724	601	100	0.0060251
apt | Cj0927	549	861053	600	99.8	0.012837
Cj0928	597	861620	601	100	0.011798
pepA | Cj0929	1452	862213	601	100	0.0083006
Cj0930	1104	863661	601	100	0.013685
pckA | Cj0932c	1575	866178	601	100	0.0038172
pycB | Cj0933c	1800	867765	600	99.8	0.032781
Cj0935c	1335	870949	601	100	0.0037527
atpE | Cj0936	339	872516	600	99.8	0.0059181
glnP | Cj0940c	786	878828	601	100	0.0025479
Cj0941c	1206	879636	601	100	0.0033226
Cj0945c	1344	884776	600	99.8	0.0059711
Cj0947c	873	887526	600	99.8	0.004593
Cj0948c	888	888395	601	100	0.0022549
Cj0949c	978	889279	600	99.8	0.019629
Cj0950c	435	890355	601	100	0.02563
purH | Cj0953c	1533	892478	601	100	0.021774
Cj0954c	771	894013	601	100	0.019657
Cj0957c	819	898298	600	99.8	0.0098186
Cj0959c	342	900703	600	99.8	0.005866
rnpA | Cj0960c	327	901041	601	100	0.0092189
rpmH | Cj0961c	135	901364	600	99.8	0.014932
Cj0962	480	901629	600	99.8	0.0062706
Cj0977	579	911674	600	99.8	0.0086751
Cj0978c	174	912253	601	100	0.0057646
cjaA | Cj0982c	840	915568	601	100	0.013186
Cj0983	1119	916626	600	99.8	0.014407
Cj0986c	189	919733	600	99.8	0.010641
Cj0989	207	921188	600	99.8	0
hemN | Cj0992c	1356	923422	601	100	0.016364
Cj0993c	492	924764	601	100	0.0061172
argF | Cj0994c	921	925252	601	100	0.023079
Cj1000	882	930230	600	99.8	0.0011345
Cj1002c	513	933075	600	99.8	0.0039067
Cj1004	417	934201	600	99.8	0.0048083
aroB | Cj1008c	1056	939061	601	100	0.006652
tgt | Cj1010	1122	941592	601	100	0.011658
Cj1012c	450	943614	600	99.8	0.0044549
Cj1013c	3246	944080	601	100	0.0068019
livF | Cj1014c	696	947343	601	100	0.0014379
livG | Cj1015c	771	948025	601	100	0.003899
livM | Cj1016c	1053	948792	600	99.8	0.0076279
livK | Cj1018c	1110	950759	601	100	0.0054208
livJ | Cj1019c	1116	951890	601	100	0.0044909
Cj1020c	435	953036	601	100	0
Cj1022c	507	953723	601	100	0.0019744
asd | Cj1023c	1032	954238	601	100	0.0087612
Cj1025c	450	956627	600	99.8	0.011177
Cj1026c	516	957052	600	99.8	0.0117
gyrA | Cj1027c	2592	957631	600	99.8	0.010864
mapA | Cj1029c	645	960835	600	99.8	0.0031058
cmeE | Cj1032	741	964750	601	100	0.0040572
Cj1034c	807	968534	601	100	0.0037248
Cj1035c	720	969341	601	100	0.0027818
Cj1036c	252	970060	601	100	0.0079698
pycA | Cj1037c	1446	970315	601	100	0.002077
Cj1038	1164	971900	601	100	0.0068978
murG | Cj1039	1029	973060	600	99.8	0.0048716
thiH | Cj1044c	1146	977626	601	100	0.014065
thiS | Cj1047c	192	980353	601	100	0.026405
dapE | Cj1048c	1098	980554	600	99.8	0.022113
npdA | Cj1050c	702	982247	601	100	0.033342
Cj1053c	351	989219	600	99.8	0.01725
Cj1057c	174	993678	601	100	0.0057646
guaB | Cj1058c	1458	993848	600	99.8	0.019401
gatA | Cj1059c	1362	995315	600	99.8	0.012564
Cj1060c	111	996673	601	100	0.009052
ileS | Cj1061c	2754	996777	601	100	0.017961
Cj1062	1089	999629	601	100	0.01574
Cj1063	426	1000729	600	99.8	0.01181
pgsA | Cj1067	537	1002567	601	100	0.015016
Cj1068	1107	1003100	601	100	0.019162
rpsF | Cj1070	378	1005152	601	100	0.0079698
ssb | Cj1071	552	1005538	601	100	0.0091014
rpsR | Cj1072	261	1006100	601	100	0.0076939
lon | Cj1073c	2376	1006421	601	100	0.0088798
Cj1075	390	1009621	600	99.8	0
proC | Cj1076	732	1010010	601	100	0.0054803
ctsT | Cj1077	303	1010738	600	99.8	0.0033061
hemD | Cj1080c	630	1012145	600	99.8	0.0047739
thiE | Cj1081c	633	1012752	600	99.8	0.0047512
thiD | Cj1082c	813	1013374	601	100	0.021144
Cj1083c	687	1014183	601	100	0.019114
Cj1084c	762	1014866	601	100	0.0026283
Cj1086c	396	1018565	600	99.8	0.0076061
Cj1087c	903	1018897	601	100	0.0066679
leuS | Cj1091c	2430	1022826	600	99.8	0.01535
secF | Cj1092c	972	1025265	600	99.8	0.012427
yajC | Cj1094c	273	1027809	601	100	0.0036701
Cj1097	1224	1030953	600	99.8	0.010681
pyrB | Cj1098	888	1032186	601	100	0.02049
Cj1099	1722	1033077	600	99.8	0.016992
Cj1100	438	1034792	601	100	0.016118
truB | Cj1102	819	1037298	600	99.8	0.016007
csrA | Cj1103	228	1038110	601	100	0.0043961
Cj1104	768	1038334	600	99.8	0.014432
smpB | Cj1105	453	1039098	601	100	0.0066457
Cj1106	603	1039561	601	100	0.0066568
clpS | Cj1107	291	1040163	601	100	0.0034427
aat | Cj1109	648	1042554	600	99.8	0.0030914
Cj1111c	627	1044593	601	100	0.0031952
pssA | Cj1114c	729	1046471	601	100	0.013817
Cj1115c	618	1047209	601	100	0.0097587
prmA | Cj1117c	846	1049764	601	100	0.002367
cheY | Cj1118c	393	1050632	601	100	0.0025479
pglG | Cj1119c	894	1051137	600	99.8	0.010121
pglF | Cj1120c	1773	1052030	601	100	0.010207
pglE | Cj1121c	1161	1053804	600	99.8	0.0017242
pglC | Cj1124c	603	1056244	601	100	0.020112
pglA | Cj1125c	1131	1056839	601	100	0.01605
pglB | Cj1126c	2142	1057979	600	99.8	0.011744
pglJ | Cj1127c	1098	1060124	601	100	0.016537
hldE | Cj1150c	1386	1082405	601	100	0.052659
hldD | Cj1151c	954	1083783	600	99.8	0.030895
Cj1162c	195	1093894	600	99.8	0.010312
Cj1163c	951	1094078	601	100	0.016975
Cj1164c	264	1095104	601	100	0.0076061
Cj1165c	495	1095437	601	100	0.010155
Cj1166c	777	1095928	600	99.8	0.009052
Cj1169c	228	1098377	601	100	0.0088127
ppi | Cj1171c	483	1100192	601	100	0.023052
Cj1172c	708	1100684	601	100	0.011367
Cj1173	342	1101500	600	99.8	0.011768
tatA | Cj1176c	240	1103771	601	100	0.0041758
fliR | Cj1179c	768	1106317	601	100	0.0078448
Cj1180c	636	1107071	601	100	0.014257
tsf | Cj1181c	1074	1107719	601	100	0.016909
rpsB | Cj1182c	792	1108792	601	100	0.0037955
petB | Cj1185c	1251	1112111	601	100	0.0048083
petA | Cj1186c	504	1113363	601	100	0.0039766
Cj1193c	807	1121341	600	99.8	0.0087139
Cj1194	1527	1122289	601	100	0.0078912
gpsA | Cj1196c	897	1125011	601	100	0.012343
gatB | Cj1197c	1419	1125904	601	100	0.017783
Cj1203c	192	1133172	601	100	0
atpB | Cj1204c	681	1133360	601	100	0.0088517
radA | Cj1205c	1341	1134109	601	100	0.021113
ftsY | Cj1206c	867	1135449	601	100	0.0081083
Cj1207c	558	1136315	601	100	0.010814
Cj1208	627	1136955	601	100	0.0031952
Cj1209	1554	1137502	601	100	0.0019325
Cj1210	558	1139064	601	100	0.0071956
glcD | Cj1213c	1383	1141634	600	99.8	0.0072583
Cj1215	1161	1143866	600	99.8	0.0095222
Cj1216c	204	1145023	601	100	0.019813
Cj1217c	681	1145228	601	100	0.031349
ribA_3 | Cj1218c	612	1145872	600	99.8	0.036645
Cj1219c	2541	1146492	600	99.8	0.028766
groES | Cj1220	261	1149194	601	100	0.0038392
groEL | Cj1221	1638	1149475	601	100	0.0030574
dccR | Cj1223c	666	1152338	601	100	0.0045152
Cj1224	600	1153151	600	99.8	0.0033392
Cj1226c	1248	1154267	601	100	0.0024069
Cj1227c	675	1155511	601	100	0.0014826
htrA | Cj1228c	1419	1156261	601	100	0.0028231
cbpA | Cj1229	894	1157879	601	100	0.0067352
hspR | Cj1230	375	1158788	601	100	0.0026704
kefB | Cj1231	1626	1159168	600	99.8	0.0067893
glyS | Cj1234	1995	1161808	601	100	0.0030123
pdxJ | Cj1238	774	1166594	601	100	0.0117
Cj1242	321	1170418	600	99.8	0.0093921
purD | Cj1250	1251	1179787	601	100	0.0032028
Cj1251	453	1181034	601	100	0.0044253
Cj1252	2049	1181476	601	100	0.0058746
pnp | Cj1253	2160	1183594	600	99.8	0.010708
Cj1258	456	1188414	601	100	0.0066018
dnaJ | Cj1260c	1122	1190510	600	99.8	0.015274
racR | Cj1261	672	1191788	600	99.8	0.0014893
recR | Cj1263	573	1193691	600	99.8	0.0087663
hydD | Cj1264c	537	1194260	601	100	0.015016
hydB | Cj1266c	1716	1195496	601	100	0.0087817
hydA | Cj1267c	1140	1197214	600	99.8	0.0079277
mnmC | Cj1268c	1842	1198474	600	99.8	0.012019
amiA | Cj1269c	1980	1200312	601	100	0.0096448
Cj1270c	1092	1202291	601	100	0.0045898
tyrS | Cj1271c	1206	1203379	601	100	0.0058221
rpoZ | Cj1273c	225	1206775	601	100	0
pyrH | Cj1274c	720	1207010	601	100	0.0055719
Cj1276c	807	1208971	601	100	0.0049696
Cj1277c	666	1209764	601	100	0.0045152
trmB | Cj1278c	1179	1210499	600	99.8	0.011949
Cj1279c	1236	1211677	601	100	0.014676
Cj1280c	969	1212857	600	99.8	0.003101
mrdB | Cj1282	1101	1213903	600	99.8	0.0018183
ktrB | Cj1283	1344	1215456	601	100	0.00822
ktrA | Cj1284	651	1216810	600	99.8	0.0046195
upp | Cj1286c	627	1218134	600	99.8	0.01123
Cj1287c	1236	1218757	600	99.8	0.024587
gltX_2 | Cj1288c	1392	1219994	601	100	0.011564
Cj1289	816	1221450	601	100	0.0086174
accC | Cj1290c	1332	1222303	601	100	0.022025
accB | Cj1291c	456	1223636	600	99.8	0.0043961
pseB | Cj1293	1005	1224849	601	100	0.029303
pseC | Cj1294	1131	1225855	601	100	0.042492
dxr | Cj1346c	1071	1278851	600	99.8	0.013163
cdsA | Cj1347c	726	1279918	601	100	0.011084
Cj1348c	339	1280652	601	100	0.0059181
mobA | Cj1350	576	1282361	600	99.8	0.0087205
ceuB | Cj1352	969	1284008	601	100	0.016657
ceuC | Cj1353	939	1284969	600	99.8	0.019365
ceuE | Cj1355	993	1286672	601	100	0.013183
Cj1356c	555	1287890	601	100	0.009052
nrfA | Cj1357c	1833	1288580	600	99.8	0.014845
nrfH | Cj1358c	516	1290427	600	99.8	0.00194
ppk | Cj1359	2085	1291131	600	99.8	0.010126
Cj1360c	45	1293527	601	100	0
Cj1361c	453	1293659	601	100	0.0044253
ruvB | Cj1362	1008	1294160	601	100	0.013991
amaA | Cj1363	1044	1295171	601	100	0.018376
Cj1367c	2349	1302620	600	99.8	0.0059788
Cj1370	444	1307519	601	100	0.0067809
Cj1371	699	1308007	601	100	0.020243
Cj1372	570	1308715	601	100	0.015922
Cj1373	2472	1309284	601	100	0.019206
selA | Cj1378	1323	1316388	600	99.8	0.021403
selB | Cj1379	1806	1317707	601	100	0.015069
Cj1380	711	1319561	600	99.8	0.0070585
Cj1381	531	1320277	600	99.8	0.015187
fldA | Cj1382c	492	1320852	601	100	0.012274
Cj1383c	696	1321343	601	100	0.0174
Cj1384c	315	1322041	601	100	0.0031799
Cj1386	471	1324007	600	99.8	0.010675
Cj1388	363	1325302	601	100	0.022298
metC_1 | Cj1392	138	1327120	601	100	0.014499
metC_2 | Cj1393	1047	1327236	600	99.8	0.022204
Cj1394	1368	1328292	601	100	0.024434
fabI | Cj1400c	825	1334646	601	100	0.017123
tpiA | Cj1401c	672	1335474	601	100	0.021065
gapA | Cj1403c	999	1337347	601	100	0.014118
nadD | Cj1404	546	1338404	601	100	0.031657
Cj1407c	1389	1339759	600	99.8	0.027739
acpS | Cj1409	348	1341786	601	100	0.011564
Cj1410c	420	1342134	601	100	0.016815
Cj1411c	1362	1342550	601	100	0.019284
Cj1412c	1122	1343908	600	99.8	0.0089547
kpsD | Cj1444c	1659	1383486	600	99.8	0.010303
kpsT | Cj1447c	663	1386264	600	99.8	0.052718
Cj1450	564	1388259	601	100	0.014291
dut | Cj1451	690	1388859	601	100	0.014604
Cj1452	714	1389550	600	99.8	0.0056188
Cj1454c	1320	1391201	601	100	0.019904
thiL | Cj1458c	822	1395372	601	100	0.013477
Cj1460	384	1397350	601	100	0.0052227
flgI | Cj1462	1047	1398468	600	99.8	0.0086351
flgJ | Cj1463	342	1399514	601	100	0.017708
flgM | Cj1464	198	1399918	601	100	0.010155
Cj1465	435	1400158	601	100	0.0046089
Cj1476c	3561	1409619	601	100	0.0053506
Cj1477c	642	1413272	601	100	0.010966
cadF | Cj1478c	960	1413913	601	100	0.0062706
rpsI | Cj1479c	390	1414997	601	100	0.0025676
rplM | Cj1480c	426	1415389	601	100	0.0023503
Cj1481c	2766	1415898	600	99.8	0.0090816
Cj1483c	522	1421023	600	99.8	0.0019176
Cj1484c	603	1421531	601	100	0.0033226
Cj1485c	102	1422130	601	100	0
Cj1486c	222	1422228	601	100	0.0045152
ccoP | Cj1487c	864	1422446	600	99.8	0.0023176
ccoQ | Cj1488c	264	1423309	601	100	0.0037955
ccoO | Cj1489c	666	1423577	601	100	0.0030078
ccoN | Cj1490c	1467	1424255	601	100	0.0027306
carA | Cj1494c	1119	1428394	601	100	0.001789
Cj1495c	552	1429512	600	99.8	0.0036301
Cj1496c	519	1430156	601	100	0.0038614
Cj1497c	429	1430667	601	100	0.0023339
purA | Cj1498c	1251	1431092	601	100	0.0064165
putP | Cj1502c	1488	1434062	600	99.8	0.004716
selD | Cj1504c	927	1439168	600	99.8	0.0032418
Cj1507c	738	1443095	601	100	0.001356
fdhD | Cj1508c	783	1443825	601	100	0.0076939
fdhC | Cj1509c	933	1444774	600	99.8	0.015125
fdhB | Cj1510c	642	1445703	600	99.8	0.0046844
Cj1513c	192	1449145	601	100	0.010474
Cj1516	1542	1451600	601	100	0.016353
moaD | Cj1517	222	1453143	601	100	0.027419
purM | Cj1529c	990	1461504	601	100	0.012199
coaE | Cj1530	606	1462554	601	100	0.016647
dapF | Cj1531	750	1463156	601	100	0.013428
Cj1532	732	1463880	600	99.8	0.010992
Cj1533c	1038	1464608	601	100	0.010657
Cj1534c	450	1465710	601	100	0.0089307
pgi | Cj1535c	1221	1466289	600	99.8	0.023213
galU | Cj1536c	825	1467503	601	100	0.00608
Cj1539c	720	1471517	601	100	0.013991
Cj1540	810	1472282	600	99.8	0.0024724
Cj1543	966	1474731	601	100	0.0020727
pflA | Cj1565c	2367	1494034	601	100	0.0084873
nuoN | Cj1566c	1389	1496422	601	100	0.0094057
nuoJ | Cj1570c	519	1501374	601	100	0.021435
nuoG | Cj1573c	2463	1503531	600	99.8	0.014318
Cj1574c	693	1505990	601	100	0.014541
Cj1575c	228	1506679	601	100	0.0043961
nuoD | Cj1576c	1227	1506903	601	100	0.018932
nuoA | Cj1579c	390	1509407	601	100	0.012908
Cj1580c	666	1509909	601	100	0.013611
Cj1581c	711	1510567	601	100	0.015599
Cj1583c	945	1512055	601	100	0.017084
infA | Cj1590	219	1521957	601	100	0
rpmJ | Cj1591	114	1522347	601	100	0
rpsM | Cj1592	366	1522463	601	100	0.0054803
rpsK | Cj1593	393	1522838	601	100	0.0025479
rpsD | Cj1594	627	1523258	601	100	0.0096179
rpoA | Cj1595	1014	1523897	601	100	0.0059357
rplQ | Cj1596	354	1524914	600	99.8	0.01423
hisG | Cj1597	900	1525440	601	100	0.0022248
hisD | Cj1598	1287	1526347	601	100	0.0046735
hisB | Cj1599	1059	1527630	600	99.8	0.0075845
hisF_2 | Cj1603	768	1530942	601	100	0.0052227
hisI | Cj1604	624	1531711	601	100	0.0048199
dapD | Cj1605c	1161	1532359	601	100	0.0069157
mrp | Cj1606c	1107	1533545	601	100	0.019162
ispDF | Cj1607	1116	1534774	601	100	0.002692
Cj1608	888	1535886	600	99.8	0.0033844
Cj1609	1161	1536751	601	100	0.0069157
rpsT | Cj1611	264	1538495	601	100	0.0037955
prfA | Cj1612	1068	1538777	601	100	0.011303
chuC | Cj1616	777	1543897	601	100	0.019504
chuD | Cj1617	807	1544670	600	99.8	0.016247
kgtP | Cj1619	1260	1546496	600	99.8	0.010374
Cj1623	522	1551226	601	100	0.015451
sdaA | Cj1624c	1365	1551755	601	100	0.019241
exbD2 | Cj1629	390	1556443	601	100	0.0051421
Cj1633	984	1558654	601	100	0.010217
aroC | Cj1634c	1089	1559723	601	100	0.011084
rnc | Cj1635c	675	1560811	601	100	0.0089307
rnhA | Cj1636c	441	1561472	600	99.8	0.0022703
Cj1637c	987	1561899	600	99.8	0.0081401
Cj1639	273	1564854	601	100	0.0073544
Cj1640	552	1565113	601	100	0.0072742
murE | Cj1641	1284	1565648	600	99.8	0.0046844
Cj1642	312	1566935	601	100	0.006432
Cj1643	1095	1567243	600	99.8	0.0054953
tkt | Cj1645	1899	1569190	600	99.8	0.0089945
iamB | Cj1646	1110	1571090	601	100	0.017273
iamA | Cj1647	723	1572200	601	100	0.0083352
Cj1648	891	1572925	600	99.8	0.02042
Cj1649	600	1573815	601	100	0.020214
Cj1650	501	1574470	601	100	0.0080178
murI | Cj1652c	753	1576099	601	100	0.014741
Cj1653c	459	1576853	601	100	0.010956
nhaA1 | Cj1655c	1149	1578486	600	99.8	0.011382
Cj1656c	183	1579777	601	100	0.010992
Cj1658	2091	1580836	600	99.8	0.013971
Cj1666c	438	1588944	601	100	0.013798
cgpA | Cj1670c	663	1591600	601	100	0.0075716
Cj1671c	204	1592252	601	100	0
eno | Cj1672c	1245	1592521	601	100	0.013754
recA | Cj1673c	1032	1593765	601	100	0.0068073
Cj1674	861	1594902	601	100	0.012863
fliQ | Cj1675	270	1595774	601	100	0.011177
murB | Cj1676	777	1596040	601	100	0.024773
cysQ | Cj1681c	765	1603139	600	99.8	0.0078757
Cj1684c	1176	1605366	600	99.8	0.015431
bioB | Cj1685c	837	1606522	601	100	0.024201
topA | Cj1686c	2103	1607360	601	100	0.0076388
secY | Cj1688c	1266	1610956	600	99.8	0.0023726
rplO | Cj1689c	393	1612221	601	100	0.0025479
rpsE | Cj1690c	444	1612618	601	100	0.0045152
rplR | Cj1691c	357	1613073	601	100	0.0028053
rplF | Cj1692c	537	1613439	601	100	0.0037317
rpsH | Cj1693c	396	1614054	601	100	0.0025286
rpsN | Cj1694c	186	1614459	601	100	0.010814
rplX | Cj1696c	234	1615195	601	100	0
rplN | Cj1697c	369	1615428	601	100	0
rpsQ | Cj1698c	252	1615796	601	100	0
rpmC | Cj1699c	186	1616057	601	100	0
rplP | Cj1700c	426	1616229	601	100	0.0023503
rpsC | Cj1701c	702	1616657	600	99.8	0.0057152
rplV | Cj1702c	426	1617358	601	100	0.026179
rpsS | Cj1703c	282	1617794	601	100	0.0071188
rplB | Cj1704c	831	1618077	601	100	0.0096761
rplW | Cj1705c	282	1618909	601	100	0.0035527
rplD | Cj1706c	615	1619193	601	100	0.0048906
rplC | Cj1707c	576	1619804	600	99.8	0.010474
rpsJ | Cj1708c	312	1620389	601	100	0.0032105
Cj1712	537	1624541	601	100	0.011239
Cj1713	1071	1625100	600	99.8	0.01886
leuD | Cj1716c	603	1627317	601	100	0.0049882
leuB | Cj1718c	1077	1629320	601	100	0.014973
Cj1720	630	1632248	600	99.8	0.0015886

## Sheet: N_meningitidis
Table S4 (N. meningitidis): Estimated core genes and corresponding p-distances.
Locus	Sequence length	Genome position	Isolate frequency	Isolate percentage	Median p-distance
lpxC | NMC0001	924	1261	517	99.8	0.0076061
fbp | NMC0004	330	4069	518	100	0.024557
metG | NMC0007	2058	5843	518	100	0.049878
glmS | NMC0008	1839	8016	518	100	0.032074
NMC0009	519	10290	518	100	0.029179
NMC0011	840	12763	518	100	0.024113
NMC0012	1167	13599	517	99.8	0.00688
NMC0013	1266	15029	517	99.8	0.0087288
glmU | NMC0015	1371	16772	517	99.8	0.046334
tbpA | NMC0017	1002	19233	518	100	0.0070118
NMC0018	849	20328	518	100	0.0023586
pilB | NMC0020	1569	21790	518	100	0.006395
pilA | NMC0021	1266	23503	517	99.8	0.028056
pilT | NMC0036	1044	42522	518	100	0.0057646
proC | NMC0039	792	44827	518	100	0.026892
dnaJ | NMC0043	1122	52714	518	100	0.0089547
NMC0044	2019	54031	517	99.8	0.022554
NMC0071	1017	84950	517	99.8	0.0049292
NMC0072	198	85977	517	99.8	0.010155
pykA | NMC0074	1473	88308	518	100	0.017126
NMC0092	552	98556	517	99.8	0.0072742
pyrB | NMC0098	921	102420	518	100	0.020857
pyrI | NMC0099	459	103350	518	100	0.017591
NMC0100	666	103873	518	100	0.0060251
def | NMC0102	504	106002	518	100	0.0099728
NMC0104	1260	107597	518	100	0.028192
NMC0105	600	108822	518	100	0.0016681
NMC0107	1278	111531	518	100	0.036693
NMC0109	462	114118	517	99.8	0.0043389
NMC0113	378	118416	518	100	0.0079698
NMC0114	570	118882	518	100	0.01414
NMC0115	252	119574	518	100	0
secE | NMC0117	279	121623	518	100	0
nusG | NMC0118	537	121903	517	99.8	0.001864
rplK | NMC0119	435	122540	518	100	0.0023016
rplA | NMC0120	696	122974	518	100	0.01302
rplJ | NMC0121	501	123899	518	100	0
rplL | NMC0122	372	124457	518	100	0.0053916
rpsL | NMC0125	372	133787	518	100	0.002692
rpsG | NMC0126	471	134276	518	100	0
fusA | NMC0127	2106	134765	517	99.8	0.0071493
rpsJ | nusE | NMC0129	312	138160	518	100	0.0096644
rplC | NMC0132	645	139475	518	100	0.015632
rplD | NMC0133	621	140119	518	100	0.01134
rplW | NMC0134	321	140730	518	100	0.0093921
rplB | NMC0135	834	141056	518	100	0.019381
rpsS | NMC0136	279	141896	518	100	0
rplV | NMC0137	330	142183	518	100	0
rpsC | NMC0138	693	142522	518	100	0.0014441
rplP | NMC0139	417	143198	518	100	0
rpmC | NMC0140	192	143614	518	100	0
rpsQ | NMC0141	264	143805	518	100	0
rplN | NMC0142	369	144290	517	99.8	0
rplX | NMC0143	324	144670	518	100	0
rplE | NMC0144	540	145003	518	100	0.0018537
rpsN | NMC0145	306	145545	518	100	0
rpsH | NMC0146	393	145866	518	100	0.0025479
rplF | NMC0147	534	146272	518	100	0.0037527
rplR | NMC0148	354	146819	518	100	0.0028291
rpsE | NMC0149	519	147191	518	100	0.0019287
rplO | NMC0151	435	147889	518	100	0
secY | NMC0152	1311	148335	518	100	0
infA | NMC0153	219	149650	518	100	0
rpmJ | NMC0154	114	149889	518	100	0
rpsM | NMC0155	363	150068	518	100	0
rpsK | NMC0156	396	150450	518	100	0
rpsD | NMC0157	621	150865	518	100	0.0016117
rpoA | NMC0158	987	151511	518	100	0
rplQ | NMC0159	369	152521	518	100	0
minC | NMC0160	714	153036	517	99.8	0.0098549
minE | NMC0162	264	154596	517	99.8	0.0037955
oxyR | NMC0163	921	154863	518	100	0.007631
valS | NMC0164	2838	156113	518	100	0.033348
dadA | NMC0166	1257	160037	518	100	0.02826
NMC0167	1392	161372	518	100	0.010837
lpxA | NMC0168	777	163121	518	100	0.011654
fabZ | NMC0170	450	164827	517	99.8	0.022486
NMC0172	501	166389	517	99.8	0.0019981
NMC0174	1341	169405	517	99.8	0.0097441
dxr | NMC0175	1236	170780	518	100	0.020445
cdsA | NMC0176	798	172020	518	100	0.020265
frr | NMC0178	558	173623	518	100	0.0053916
gidB | NMC0181	624	176323	518	100	0.021065
rnhB | NMC0183	585	178616	518	100	0.020738
gidA | NMC0184	1896	179268	518	100	0.022954
NMC0185	1428	181438	518	100	0.0021032
pdxA | NMC0186	990	183025	518	100	0.023521
NMC0194	300	191492	518	100	0.054889
dapB | NMC0195	810	192055	518	100	0.019961
aat | NMC0198	726	193982	518	100	0.029375
gapA | NMC0199	1032	194955	517	99.8	0.015632
gyrB | NMC0204	2391	202007	517	99.8	0.035364
katA | NMC0211	1515	211530	518	100	0.017991
NMC0212	852	213393	517	99.8	0.024973
fabF | NMC0216	1248	219511	517	99.8	0.010474
acpP | NMC0217	237	220914	518	100	0
NMC0226	1194	228499	518	100	0.0016765
NMC0228	930	230545	518	100	0.0053916
NMC0229	648	231471	517	99.8	0.0015445
nuoA | NMC0237	357	239356	518	100	0.037131
nuoB | NMC0238	483	239703	517	99.8	0.020933
nuoC | NMC0239	594	240198	518	100	0.034281
nuoD | NMC0240	1257	240781	518	100	0.02908
nuoG | NMC0244	2262	244928	518	100	0.038341
nuoH | NMC0245	1083	247186	518	100	0.039595
nuoI | NMC0246	480	248349	517	99.8	0.051364
nuoL | NMC0251	2025	250936	517	99.8	0.054889
nuoM | NMC0252	1497	253049	518	100	0.044444
xseB | NMC0256	225	257400	517	99.8	0.040867
ruvA | NMC0259	585	260682	518	100	0.01725
recQ | NMC0269	2301	266719	518	100	0.025547
trpC | NMC0270	783	269085	518	100	0.029838
NMC0272	1539	271007	518	100	0.036427
NMC0274	1005	273759	518	100	0.016055
NMC0275	2409	274833	518	100	0.0075015
dinG | NMC0293	2151	295254	517	99.8	0.03071
guaA | NMC0303	1566	307257	517	99.8	0.041107
NMC0304	2058	308922	518	100	0.01567
fabH | NMC0307	963	312399	518	100	0.026322
NMC0311	528	315584	518	100	0.011432
rpmF | NMC0312	180	316286	518	100	0.0055719
NMC0314	591	317150	518	100	0.025726
NMC0316	1638	318593	518	100	0.01974
rnpA | NMC0318	366	320688	518	100	0.01376
rpmH | NMC0319	135	321056	518	100	0.022486
dnaA | NMC0320	1557	321483	517	99.8	0.036665
dnaN | NMC0321	1104	323119	517	99.8	0.021065
mlp | NMC0325	516	327161	518	100	0.021561
secG | NMC0333	351	335322	517	99.8	0.0028533
tpiA | NMC0334	774	335679	518	100	0.006482
NMC0335	528	336612	518	100	0.015274
NMC0337	324	337977	517	99.8	0.015559
NMC0339	324	341008	517	99.8	0.0030914
NMC0342	2016	344654	517	99.8	0.050945
argA | NMC0343	1311	346765	518	100	0.0099682
NMC0344	435	348072	518	100	0.011564
pyrE | NMC0345	642	348580	517	99.8	0.018878
NMC0347	441	350011	518	100	0.058451
fba | NMC0350	1065	352242	518	100	0.028595
hemL | NMC0354	1284	358611	518	100	0.046281
prmA | NMC0356	888	360881	517	99.8	0.028579
NMC0362	900	366541	518	100	0.0055657
carA | NMC0370	1134	373733	517	99.8	0.014215
NMC0375	501	383773	518	100	0.032485
fhs | NMC0378	1677	385821	518	100	0.049572
ychF | NMC0379	1092	387611	518	100	0.044046
ribF | ribC; ribF | NMC0382	957	392808	518	100	0.049326
ispH | lytB | NMC0385	969	398524	517	99.8	0.01876
avtA | NMC0395	1293	409708	518	100	0.025871
pglC | NMC0397	1176	413014	518	100	0.05424
ribD | NMC0403	1110	420792	518	100	0.045203
aroB | NMC0406	1080	424559	518	100	0.015873
pilP | NMC0409	546	428981	518	100	0.0036701
pilO | NMC0410	648	429544	518	100	0.0030914
pilN | NMC0411	600	430192	518	100	0.0016681
pilM | NMC0412	1116	430794	517	99.8	0.0017938
ponA | NMC0414	2397	432061	518	100	0.0020882
cyc | NMC0416	624	435413	518	100	0
NMC0417	2016	436250	518	100	0.0074698
NMC0418	1188	438258	518	100	0.012711
NMC0425	1410	444299	517	99.8	0.015012
NMC0426	567	445873	518	100	0.010641
NMC0427	1317	447005	518	100	0.0038041
NMC0429	1251	448715	518	100	0.046692
NMC0430	1494	449999	518	100	0.011448
NMC0431	282	451681	518	100	0.0035527
secB | NMC0432	444	451983	518	100	0.02049
recG | NMC0433	2043	452512	518	100	0.020784
argC | NMC0434	1044	455710	518	100	0.014478
NMC0435	282	456750	518	100	0.010698
rbn | NMC0462	1227	485133	518	100	0.0057222
NMC0464	660	486904	518	100	0.015274
NMC0465	516	487591	518	100	0.021435
NMC0467	372	488804	518	100	0.0384
NMC0468	639	489172	518	100	0.023769
NMC0471	1500	493312	518	100	0.011401
nth | NMC0472	630	494949	518	100	0.024113
NMC0474	1224	496627	518	100	0.0024541
NMC0475	1380	498141	517	99.8	0.042987
NMC0476	825	499649	518	100	0.040867
hemC | NMC0478	936	501109	517	99.8	0.039262
adhA | adhP | NMC0486	1047	511369	518	100	0.023204
NMC0488	1179	513314	517	99.8	0.0076644
NMC0489	1935	514558	517	99.8	0.010915
dnaK | NMC0495	1929	523485	517	99.8	0.028949
NMC0496	273	525621	518	100	0.0036701
NMC0497	687	526079	518	100	0.0058403
NMC0498	339	526897	518	100	0
ubiB | aarF; yigQ; yigR | NMC0500	1512	527894	518	100	0.013991
cysE | NMC0501	819	529762	518	100	0.0012218
NMC0503	216	531466	518	100	0
nqrE | NMC0506	594	534145	518	100	0.005064
nqrD | NMC0507	627	534742	518	100	0.0047968
nqrC | NMC0508	777	535368	517	99.8	0.032733
nqrB | NMC0509	1233	536137	518	100	0.022985
nqrA | NMC0510	1344	537372	518	100	0.028703
NMC0513	360	540842	518	100	0.0083701
gcvH | NMC0517	387	544107	518	100	0.031525
hemA | NMC0518	1248	544645	518	100	0.039262
NMC0522	495	548723	518	100	0.00608
NMC0528	915	561089	517	99.8	0.029976
NMC0529	876	562080	518	100	0.020773
NMC0530	756	562979	518	100	0.046073
trmD | NMC0532	750	564407	518	100	0.018852
rimM | NMC0533	510	565156	518	100	0.0059006
rpsP | NMC0534	246	565681	518	100	0.0081651
NMC0536	1407	568515	518	100	0.01144
NMC0537	678	569934	518	100	0.0014761
NMC0539	1815	570801	518	100	0.012199
NMC0540	354	572605	518	100	0.011367
tatC | NMC0542	771	573628	518	100	0.023638
NMC0543	687	574412	517	99.8	0.035593
NMC0547	1065	576211	518	100	0.022807
NMC0549	267	578875	518	100	0.0037527
secD | NMC0550	1857	579350	517	99.8	0.010287
secF | NMC0551	936	581210	518	100	0.006432
rpsO | NMC0552	270	582368	518	100	0
NMC0553	1125	583019	518	100	0.01433
NMC0554	966	584159	518	100	0.036941
NMC0556	1296	586137	517	99.8	0.039386
NMC0562	822	595744	518	100	0.0097826
NMC0565	855	597479	517	99.8	0.035752
NMC0569	531	602123	517	99.8	0.019022
hisI | NMC0571	396	604524	518	100	0.0076061
hisH | NMC0574	639	606500	518	100	0.012603
fbpC | NMC0576	1059	608956	518	100	0.0037847
fbpA | NMC0578	996	611620	517	99.8	0.0040246
argH | NMC0580	1377	613394	517	99.8	0.030251
galU | NMC0581	870	614789	517	99.8	0.02563
NMC0582	600	615686	518	100	0.051364
NMC0583	234	616278	518	100	0.030396
ppa | NMC0584	582	616619	518	100	0.010366
NMC0609	1458	632120	518	100	0.0027475
NMC0611	390	634500	518	100	0.010312
nspA | NMC0612	525	635025	518	100	0.0076498
NMC0615	1287	640041	517	99.8	0.0085857
ampD | NMC0617	573	641523	518	100	0.046495
NMC0618	1053	642122	518	100	0.016283
maeA | NMC0620	1281	644076	517	99.8	0.022913
NMC0623	183	647793	518	100	0.016537
NMC0626	198	649178	517	99.8	0.005064
NMC0627	117	649353	517	99.8	0
trpA | NMC0628	786	650051	518	100	0.014099
NMC0631	225	652525	518	100	0.0089307
nusB | NMC0634	426	654813	517	99.8	0.033446
ribH | NMC0635	477	655316	518	100	0.016921
greB | NMC0640	492	659738	518	100	0.012274
NMC0642	498	662185	518	100	0.034765
folC | NMC0644	1275	663686	518	100	0.038413
NMC0646	375	665437	518	100	0.013428
NMC0647	750	665869	518	100	0.024308
NMC0649	717	667740	517	99.8	0.0218
NMC0659	420	684208	518	100	0.0071698
NMC0661	885	685302	517	99.8	0.072774
rpoH | NMC0663	873	686670	517	99.8	0.0092083
NMC0667	291	690799	518	100	0.031442
hemH | NMC0669	1011	691745	518	100	0.0079461
thrS | NMC0672	1947	694227	518	100	0.026548
infC | NMC0673	522	696191	517	99.8	0.0076939
rpmI | NMC0674	198	696859	518	100	0
rplT | NMC0675	360	697069	518	100	0.0083701
ihfA | NMC0682	303	704220	518	100	0
NMC0683	291	704524	518	100	0.0034427
bioA | NMC0685	1302	706341	517	99.8	0.036004
bioD | NMC0686	648	707639	518	100	0.065477
ubiA | NMC0688	891	708807	517	99.8	0.019274
NMC0689	450	709882	518	100	0.027048
NMC0690	963	710335	518	100	0.033825
recN | NMC0694	1674	714041	518	100	0.018701
NMC0695	1620	716796	518	100	0.026286
ubiE | NMC0697	738	718946	518	100	0.030288
NMC0698	480	719903	518	100	0.027477
NMC0700	375	721011	517	99.8	0.016136
NMC0701	567	721439	518	100	0.041456
hfq | NMC0702	294	722089	518	100	0.017161
NMC0706	201	725309	517	99.8	0.0049882
purC | NMC0709	1050	727259	517	99.8	0.025066
pnp | NMC0710	2136	728530	518	100	0.019869
NMC0711	669	730737	518	100	0.005998
NMC0712	321	731419	517	99.8	0.0093921
dapF | NMC0713	852	731852	518	100	0.01181
pilT2 | NMC0721	1113	740247	518	100	0.0072151
holB | NMC0722	978	741394	518	100	0.022765
NMC0723	351	742375	518	100	0.0028533
NMC0726	312	743851	518	100	0.006432
upp | NMC0727	627	744268	517	99.8	0.017708
NMC0728	321	744917	517	99.8	0.018878
NMC0729	423	745640	517	99.8	0.033687
NMC0735	480	752375	518	100	0.014696
NMC0736	444	752986	518	100	0.013611
NMC0739	828	758424	518	100	0.0036301
NMC0742	756	759967	518	100	0.014663
pgm | NMC0743	1383	760742	518	100	0.04138
ppiB | NMC0744	510	762287	518	100	0.011838
pth | NMC0747	579	765187	518	100	0.022722
NMC0748	279	765818	518	100	0.003591
NMC0749	444	766089	518	100	0.022794
NMC0752	321	769466	518	100	0
hemB | NMC0753	1017	769954	518	100	0.034034
NMC0757	759	774075	518	100	0.029437
NMC0759	567	775768	517	99.8	0.0035339
NMC0761	651	777216	518	100	0.023326
murB | NMC0762	1041	777878	517	99.8	0.045249
hisZ | NMC0764	1152	780811	518	100	0.0087205
purA | NMC0765	1305	782060	517	99.8	0.027206
adk | NMC0767	648	784805	518	100	0.0093047
rfaE | NMC0769	972	786773	518	100	0
rfaD | NMC0773	1005	790177	518	100	0.033417
clpS | NMC0775	303	793544	517	99.8	0.0099529
cspA | NMC0776	204	794089	518	100	0
recJ | NMC0780	1701	797414	518	100	0.051954
NMC0782	327	800974	518	100	0.003063
NMC0784	954	801404	517	99.8	0.011601
engA | yfgK; yphC | NMC0792	1458	806695	517	99.8	0.039922
NMC0793	630	808302	518	100	0.019241
hisS | NMC0794	1296	808932	518	100	0.026604
panB | NMC0811	792	820452	518	100	0.047905
panC | NMC0812	837	821366	518	100	0.046521
prsA | NMC0816	984	826205	518	100	0.010217
NMC0817	573	827255	518	100	0.021177
cysA | NMC0820	1074	830852	518	100	0.022613
cysU | NMC0822	837	833037	518	100	0.018092
NMC0824	510	834827	517	99.8	0.0039297
sodB | NMC0825	588	835908	518	100	0.018894
NMC0831	489	841188	517	99.8	0.02889
NMC0834	1188	844506	518	100	0.030797
NMC0901	822	898313	518	100	0.022154
NMC0902	447	899185	517	99.8	0.01579
efp | NMC0915	561	913923	518	100	0.017995
NMC0916	846	914533	517	99.8	0.019103
rpmJ_2 | NMC0919	126	917661	518	100	0.016007
rpmE2 | NMC0920	276	917786	518	100	0.036941
metF | NMC0921	879	918261	518	100	0.033579
metE | NMC0922	2277	919277	517	99.8	0.033978
lpdA2 | NMC0924	1404	922818	518	100	0.0238
sdhC | NMC0925	378	924500	518	100	0.0053058
sdhD | NMC0926	327	924886	518	100	0.003063
sdhA | NMC0927	1776	925203	517	99.8	0.017617
NMC0929	249	927810	518	100	0
gltA | NMC0930	1284	928170	518	100	0.0070353
sucA | NMC0931	2829	929658	517	99.8	0.026525
NMC0934	288	935750	517	99.8	0.00697
sucC | NMC0935	1167	936137	518	100	0.015551
sucD | NMC0936	891	937314	517	99.8	0.034281
trpG | NMC0947	591	949976	517	99.8	0.030956
NMC0952	198	953841	517	99.8	0
pntB | NMC0958	1386	956721	518	100	0.0079698
NMC0959	384	958172	518	100	0.029087
NMC0969	138	967895	517	99.8	0.021992
NMC0983	372	978369	518	100	0.010814
NMC1005	411	994491	518	100	0.0073275
NMC1007	606	996397	518	100	0.0016516
abcZ | NMC1015	1926	1004148	518	100	0.051748
NMC1020	228	1010889	518	100	0.0043961
NMC1021	219	1011092	518	100	0
folB | NMC1027	357	1014280	518	100	0.011271
NMC1030	681	1016638	517	99.8	0.011821
NMC1031	3033	1017483	517	99.8	0.016295
NMC1035	663	1025363	518	100	0.0030214
lgt | NMC1036	852	1026108	518	100	0.0094364
NMC1037	1131	1027032	517	99.8	0.021461
argB | NMC1038	897	1028332	517	99.8	0.013473
NMC1039	669	1031085	517	99.8	0.024222
NMC1063	648	1048039	518	100	0.0030914
NMC1065	372	1048683	518	100	0.002692
NMC1067	720	1049897	518	100	0.0097723
NMC1072	516	1056483	518	100	0.0097397
fdx | NMC1073	342	1057053	518	100	0.035752
NMC1076	198	1058481	518	100	0.025594
NMC1077	402	1058746	517	99.8	0.0074922
NMC1081	786	1061769	518	100	0.064481
guaB | NMC1103	1464	1085718	517	99.8	0.019321
bfrB | NMC1107	474	1090579	518	100	0.02783
NMC1112	276	1093608	517	99.8	0.021992
NMC1113	1071	1094068	518	100	0.021722
NMC1116	660	1096835	517	99.8	0.035504
NMC1125	516	1101647	517	99.8	0.013664
NMC1127	432	1104627	518	100	0.049899
hom | NMC1128	1308	1105196	517	99.8	0.015415
NMC1129	435	1106496	518	100	0.011564
hupB | NMC1130	270	1106989	518	100	0.0074364
NMC1134	687	1113085	518	100	0.035593
NMC1135	1248	1113773	518	100	0.016162
NMC1136	291	1115213	518	100	0
NMC1138	1539	1116243	517	99.8	0.023019
NMC1140	1629	1118360	518	100	0.033741
cca | NMC1142	1254	1120060	517	99.8	0.019334
NMC1143	309	1121536	518	100	0.029582
ruvB | NMC1144	1032	1121926	517	99.8	0.02057
NMC1146	435	1123854	517	99.8	0.0046089
ribC | NMC1148	618	1125172	518	100	0.0097587
NMC1150	1773	1126772	518	100	0.017647
purM | NMC1152	1035	1129671	518	100	0.010688
NMC1154	678	1131464	517	99.8	0.071981
ribA | NMC1155	594	1132134	517	99.8	0.011858
NMC1162	954	1139484	518	100	0.0010488
NMC1163	1512	1140612	517	99.8	0.0019862
NMC1164	372	1142375	518	100	0.002692
fpr | NMC1168	777	1145256	518	100	0.022135
leuB | NMC1182	1071	1159674	517	99.8	0.030359
NMC1183	564	1160907	517	99.8	0.017898
aspA | NMC1185	1398	1161930	518	100	0.028315
NMC1189	480	1165020	518	100	0.014696
NMC1191	867	1165969	518	100	0.044873
NMC1198	558	1175111	517	99.8	0.0071956
NMC1199	1116	1175691	518	100	0.0044909
NMC1202	213	1179830	518	100	0.0047065
NMC1208	2028	1186187	518	100	0.0049414
panD | NMC1216	384	1197760	518	100	0.026405
kdsA | NMC1218	843	1198165	518	100	0.027683
eno | NMC1220	1287	1199509	517	99.8	0.027592
NMC1221	279	1200809	517	99.8	0
NMC1222	291	1201128	518	100	0.0068978
NMC1229	312	1206744	517	99.8	0.0032105
NMC1231	768	1207366	517	99.8	0.022397
fpg | NMC1232	843	1208221	517	99.8	0.016734
NMC1234	1977	1209944	517	99.8	0.0076177
ihfB | NMC1239	315	1217290	518	100	0
NMC1240	408	1217954	517	99.8	0.0073815
adhC | NMC1241	1137	1218482	517	99.8	0.017755
ndk | NMC1244	426	1222055	517	99.8	0.023769
NMC1245	1095	1222623	518	100	0.0054953
NMC1246	798	1223684	518	100	0.0037669
ispG | gcpE | NMC1247	1266	1224497	518	100	0.018343
clpP | NMC1248	615	1225819	518	100	0.016401
tig | NMC1250	1314	1226529	518	100	0.015344
uraA | NMC1252	1236	1230685	518	100	0.0056804
NMC1253	483	1231972	517	99.8	0.012504
pss | NMC1255	747	1233037	518	100	0.0080663
NMC1256	807	1233784	518	100	0.012473
rplI | NMC1257	453	1235378	518	100	0.031419
rpsR | NMC1258	231	1235847	518	100	0.0086977
priB | NMC1259	303	1236084	518	100	0.016647
rpsF | NMC1260	369	1236387	518	100	0.024709
trxB | NMC1261	951	1236910	518	100	0.0063302
uvrC | NMC1263	1887	1240216	517	99.8	0.069235
NMC1265	1435	1242189	517	99.8	0.048644
NMC1273	561	1251141	518	100	0
NMC1274	549	1251703	518	100	0
NMC1275	456	1252244	517	99.8	0.0021955
NMC1276	657	1252709	517	99.8	0.016892
proS | NMC1277	1713	1253428	518	100	0.030249
aceE | NMC1278	2664	1255834	517	99.8	0.007159
NMC1281	1539	1262472	518	100	0.023685
NMC1286	1257	1269337	518	100	0.048136
gatC | NMC1290	300	1274315	518	100	0.013428
pdxH | NMC1295	633	1279755	517	99.8	0.019149
xseA | NMC1298	1356	1284671	517	99.8	0.056985
trxA | NMC1301	333	1287883	517	99.8	0.009052
NMC1303	1389	1289543	518	100	0.026278
NMC1314	447	1304085	517	99.8	0.0067352
NMC1315	1215	1304560	518	100	0.054192
NMC1317	387	1306035	517	99.8	0.0209
NMC1318	321	1306508	518	100	0.0093921
hscB | NMC1319	501	1307091	518	100	0.0019981
gyrA | NMC1320	2751	1307689	518	100	0.0032772
NMC1325	552	1312043	517	99.8	0.018291
glk | NMC1329	987	1315273	517	99.8	0.0030444
pgl | NMC1330	696	1316240	518	100	0
zwf | NMC1331	1446	1317215	517	99.8	0.01043
mutY | NMC1336	1050	1323283	518	100	0.012462
sodC | NMC1339	561	1324749	517	99.8	0.0017842
pepN | NMC1347	2604	1338602	518	100	0.03441
ruvC | NMC1352	543	1343881	517	99.8	0.041405
fis | NMC1353	240	1344420	518	100	0.029624
NMC1372	702	1365754	517	99.8	0.021611
NMC1373	1455	1366452	518	100	0.029314
NMC1376	669	1369339	517	99.8	0.030376
NMC1380	336	1374627	518	100	0.0089708
recA | NMC1382	1047	1378364	517	99.8	0.012498
NMC1389	780	1385612	518	100	0.022049
NMC1393	549	1390217	518	100	0.0054803
ssb | NMC1398	525	1397821	518	100	0.0057315
clpB | NMC1409	2580	1410212	517	99.8	0.03554
NMC1411	210	1414181	518	100	0.0047739
NMC1412	807	1414735	518	100	0.00124
recX | NMC1415	462	1418054	518	100	0.0065158
NMC1417	483	1418903	518	100	0.0062316
surE | NMC1419	747	1421248	518	100	0.020296
NMC1425	381	1427368	518	100	0.03203
lysC | NMC1429	1218	1436088	518	100	0.024113
rph | NMC1430	729	1437507	518	100	0.011038
NMC1431	465	1438317	518	100	0.015174
NMC1432	777	1438998	518	100	0.012958
NMC1433	855	1440019	518	100	0.029699
NMC1438	747	1446841	518	100	0
ispF | NMC1441	483	1449254	518	100	0.0062316
ispD | NMC1442	690	1449768	517	99.8	0.033932
NMC1446	300	1452831	518	100	0.0066902
ackA1 | NMC1447	1227	1453451	518	100	0.0065424
dipZ | NMC1448	1842	1455193	517	99.8	0.0065371
NMC1449	471	1457125	518	100	0.0085308
NMC1453	1368	1459911	517	99.8	0.01325
smpB | NMC1455	453	1463876	518	100	0.0022101
rfaF | NMC1456	1011	1464377	517	99.8	0.029126
NMC1457	870	1465970	518	100	0.032742
dnaG | NMC1465	1773	1475094	518	100	0.035043
rpoD | NMC1466	1977	1477006	518	100	0.017871
fadD | NMC1472	1671	1491657	518	100	0.030404
mnmA | NMC1473	1104	1493398	517	99.8	0.019215
NMC1474	474	1494627	518	100	0.012743
glnS | NMC1478	1722	1496959	517	99.8	0.022328
NMC1487	807	1503871	517	99.8	0.0036701
argF | NMC1493	996	1512235	518	100	0.0020102
NMC1495	294	1514547	518	100	0
ilvH | NMC1496	492	1514907	518	100	0.0081651
ilvI | NMC1497	1728	1515409	518	100	0.0087205
NMC1498	654	1518257	518	100	0.0045983
hisG | NMC1499	654	1518989	517	99.8	0
NMC1500	900	1519746	517	99.8	0.0011118
hisB | NMC1503	735	1523254	518	100	0.0013615
pgsA | NMC1509	564	1529708	517	99.8	0.0053341
NMC1511	303	1530498	518	100	0.0099529
NMC1512	336	1531131	518	100	0.014999
NMC1513	906	1531595	518	100	0.0022101
NMC1514	576	1532562	518	100	0.0017377
gpmA | NMC1524	684	1544431	518	100	0.017708
NMC1527	468	1549303	518	100	0.0085857
NMC1528	753	1549874	517	99.8	0.031046
NMC1531	762	1553834	518	100	0.014546
NMC1532	252	1554695	518	100	0.032289
NMC1546	1185	1566986	517	99.8	0.017889
nor | NMC1548	2256	1568945	518	100	0.040755
NMC1552	558	1575770	518	100	0.014446
NMC1553	1635	1576403	518	100	0.003063
serC | NMC1554	1107	1578318	517	99.8	0.01732
nusA | NMC1556	1518	1580233	517	99.8	0.013936
NMC1563	729	1590248	518	100	0.013817
alr | NMC1567	1059	1593070	518	100	0.02004
NMC1571	912	1596979	518	100	0.0043961
apt | NMC1580	600	1610122	517	99.8	0.011739
NMC1581	789	1610767	517	99.8	0.026996
NMC1589	1641	1620424	518	100	0.023144
NMC1590	519	1622064	518	100	0.011632
tag | NMC1591	552	1622586	518	100	0.023848
NMC1595	840	1627646	517	99.8	0.0059711
tyrB | NMC1596	1194	1628910	518	100	0.017753
serS | NMC1602	1296	1635786	518	100	0.050713
ldhA | NMC1603	1002	1637159	518	100	0.016104
prfA | NMC1604	1077	1638282	518	100	0.032106
NMC1607	684	1641280	518	100	0.040317
NMC1614	435	1648941	517	99.8	0.018571
lgtF | NMC1618	765	1652172	518	100	0.022486
rfaK | NMC1619	1065	1652937	518	100	0.021846
gdhA | NMC1625	1335	1657744	518	100	0.004505
NMC1630	300	1661395	517	99.8	0.0066902
mtrE | NMC1632	1452	1662062	518	100	0.015974
NMC1636	258	1669292	518	100	0.01958
NMC1643	612	1677927	518	100	0.0049147
NMC1645	1446	1678565	518	100	0.002077
NMC1646	1758	1680316	517	99.8	0.0079972
NMC1647	468	1682099	518	100	0.0021392
exbD | NMC1648	435	1683253	518	100	0
exbB | NMC1649	663	1683690	517	99.8	0.0015095
NMC1651	639	1685509	517	99.8	0.0047065
NMC1652	801	1686599	517	99.8	0.0012493
grxB | NMC1654	645	1688378	518	100	0.015632
natC | NMC1657	1404	1692854	518	100	0.00071252
NMC1658	1428	1694326	517	99.8	0.0035079
NMC1663	198	1698612	517	99.8	0
NMC1669	360	1700877	517	99.8	0
NMC1670	645	1701259	518	100	0.0015517
NMC1671	537	1701905	518	100	0
NMC1672	1098	1702453	518	100	0.0018232
NMC1674	795	1705209	518	100	0.0075773
NMC1675	648	1705979	518	100	0.018701
NMC1679	1467	1709284	518	100	0.0034144
speB | NMC1680	924	1710948	518	100	0.0086977
speA | NMC1682	1893	1711970	518	100	0.003705
NMC1683	285	1714029	518	100	0.028493
NMC1686	738	1716330	518	100	0.010902
rpsT | NMC1688	264	1718482	518	100	0.011432
NMC1689	1143	1719048	517	99.8	0.011442
NMC1697	1143	1731666	518	100	0.038385
acpS | NMC1700	378	1734163	518	100	0.0053058
pdxJ | NMC1703	729	1736601	518	100	0.034928
pheA | NMC1705	1131	1738178	518	100	0.01695
NMC1708	885	1741096	518	100	0.0056666
NMC1720	813	1754168	517	99.8	0.026188
NMC1721	873	1755065	518	100	0.0080524
NMC1725	444	1757735	517	99.8	0.0022549
ackA2 | NMC1727	1200	1759032	518	100	0.010896
NMC1728	1170	1760646	518	100	0.01812
ftsZ | NMC1737	1179	1771113	518	100	0.0016979
ftsA | NMC1738	1245	1772410	518	100	0.0072566
ftsQ | NMC1739	729	1773740	518	100	0.0027475
ddl | NMC1740	915	1774458	518	100	0.0054803
murC | NMC1741	1407	1775485	518	100	0.0064182
ftsW | NMC1743	1308	1778119	517	99.8	0.003063
mraY | NMC1747	1083	1781384	518	100	0.021478
NMC1748	183	1782713	518	100	0.010992
murF | NMC1749	1440	1782892	518	100	0.02247
murE | NMC1751	1479	1786043	518	100	0.023964
mraW | NMC1755	987	1789612	518	100	0.0050794
NMC1756	456	1790595	518	100	0.0043961
NMC1757	1218	1791329	518	100	0.026643
NMC1759	822	1793119	518	100	0.038482
NMC1762	852	1794620	518	100	0.023271
NMC1764	354	1797081	517	99.8	0.0028291
putA | NMC1766	3823	1799442	518	100	0.019023
xthA | NMC1768	771	1805789	517	99.8	0.038378
NMC1771	939	1808324	517	99.8	0.021542
nadA | NMC1772	1113	1809569	517	99.8	0.040379
pgpA | NMC1781	486	1822534	517	99.8	0
rmpM | NMC1783	729	1824789	518	100	0.0041242
NMC1784	951	1825881	518	100	0.0010521
NMC1787	1575	1829657	518	100	0.005093
anmK | ydhH | NMC1788	1104	1831553	518	100	0.02757
NMC1804	1125	1842109	518	100	0.019601
NMC1807	276	1844804	518	100	0.021992
glnA | NMC1809	1419	1846513	518	100	0.046208
mtgA | NMC1811	702	1849564	518	100	0.021611
NMC1813	531	1851542	517	99.8	0
NMC1814	582	1852053	517	99.8	0.017339
NMC1815	537	1852631	518	100	0.0093569
NMC1823	492	1857817	518	100	0.024709
NMC1824	720	1858382	517	99.8	0.0041758
NMC1825	867	1859211	518	100	0.0046248
NMC1826	279	1860126	518	100	0.003591
NMC1827	291	1860404	518	100	0.013846
NMC1831	1170	1864695	518	100	0.034818
fabI | NMC1834	786	1867683	518	100	0.021879
dapD | NMC1835	822	1868623	518	100	0.029655
pilD | NMC1839	861	1873113	517	99.8	0.01522
NMC1842	210	1874600	518	100	0.019241
NMC1845	447	1877062	517	99.8	0.0022398
rplU | NMC1847	309	1878711	517	99.8	0
rpmA | NMC1848	273	1879044	518	100	0.0036701
rpmG | NMC1850	156	1881006	518	100	0.006432
rpmB | NMC1851	234	1881193	518	100	0.012908
NMC1854	474	1884675	518	100	0.02566
NMC1855	687	1885223	518	100	0.029567
NMC1856	1293	1886412	517	99.8	0.0085457
NMC1857	969	1887781	518	100	0.025096
NMC1870	246	1902080	517	99.8	0.024709
NMC1872	492	1902862	517	99.8	0.016401
aroG | NMC1874	1056	1904259	518	100	0.006652
opcB | NMC1877	279	1905960	518	100	0.018092
NMC1882	807	1913331	518	100	0.011218
ffh | NMC1883	1371	1914357	517	99.8	0.02438
NMC1885	696	1917143	518	100	0.01302
NMC1889	606	1921168	518	100	0.011622
NMC1890	462	1921822	518	100	0.002167
NMC1891	912	1922328	517	99.8	0.00992
NMC1896	276	1925685	517	99.8	0.048309
NMC1899	726	1927180	518	100	0.013875
atpC | NMC1905	423	1936369	518	100	0.043536
atpG | NMC1907	876	1938237	518	100	0.0022859
atpA | NMC1908	1548	1939137	518	100	0.011046
atpH | NMC1909	534	1940695	518	100	0.0018745
atpF | NMC1910	471	1941233	518	100	0
atpE | NMC1911	237	1941774	517	99.8	0
atpB | NMC1912	867	1942067	518	100	0.0069457
NMC1914	339	1943644	517	99.8	0.0029544
NMC1916	672	1945033	517	99.8	0.0074698
NMC1919	738	1947477	518	100	0.02889
NMC1920	1848	1948745	518	100	0.024628
rpsU | NMC1921	213	1950881	518	100	0
NMC1922	405	1951267	518	100	0.014932
regF | NMC1925	606	1952459	518	100	0.014969
NMC1927	642	1955151	518	100	0.0093921
rpmE | NMC1928	216	1956095	518	100	0.0046409
NMC1931	384	1957631	518	100	0
NMC1932	483	1958014	518	100	0
NMC1935	591	1959660	518	100	0.0067924
NMC1936	480	1960287	518	100	0.023198
NMC1937	777	1960832	518	100	0.018191
NMC1945	1518	1973267	518	100	0.011932
NMC1951	1632	1982622	517	99.8	0.0067642
lysA | NMC1952	1245	1984378	517	99.8	0.050305
NMC1953	171	1985633	517	99.8	0.023685
NMC1960	432	1996788	518	100	0.0046409
NMC1961	156	1997216	517	99.8	0.019428
glnB | NMC1971	339	2009666	517	99.8	0.023897
NMC1979	219	2023458	518	100	0.0045772
argJ | NMC1982	1221	2024924	518	100	0.0057504
NMC1994	270	2040934	517	99.8	0.0074364
NMC1999	684	2049370	518	100	0.0043961
NMC2000	267	2050210	518	100	0.011303
NMC2001	471	2050551	518	100	0.025826
NMC2002	387	2051075	518	100	0.015632
NMC2003	606	2051520	518	100	0.038733
NMC2007	519	2056087	518	100	0.0038614
thrB | NMC2008	918	2056944	517	99.8	0.025391
ubiG | NMC2009	750	2057898	517	99.8	0.013428
NMC2010	1242	2058778	517	99.8	0.030268
nlaB | NMC2015	744	2064185	517	99.8	0.012174
NMC2016	693	2064925	517	99.8	0.033783
NMC2018	240	2068043	518	100	0.0083352
chpA | NMC2019	324	2068270	518	100	0.0093047
ptsI | NMC2024	1776	2078138	518	100	0.0073482
ptsH | NMC2025	270	2079913	518	100	0.011177
NMC2026	438	2080251	518	100	0.013798
petB | NMC2033	1350	2086082	518	100	0.0037109
petA | NMC2034	582	2087450	518	100	0.0017198
metR | NMC2036	930	2089034	518	100	0.03952
rpsI | NMC2037	393	2090219	518	100	0.0076644
rplM | NMC2038	432	2090621	518	100	0.0046409
NMC2039	306	2091415	517	99.8	0.0032736
NMC2040	330	2091731	518	100	0.0030351
gpsA | NMC2041	990	2092115	518	100	0.017329
ppc | NMC2042	2703	2093227	517	99.8	0.029686
slyX | NMC2044	225	2097563	517	99.8	0.031632
NMC2045	1389	2097788	518	100	0.010861
NMC2046	1272	2099262	518	100	0.0086874
NMC2049	1101	2103650	517	99.8	0.029518
thiG | NMC2052	789	2106219	518	100	0.023092
NMC2057	582	2112544	518	100	0.0034427
NMC2060	345	2115050	518	100	0.053661
NMC2061	780	2115381	518	100	0.022049
NMC2069	348	2122506	517	99.8	0.011564
NMC2071	609	2123515	518	100	0.0016435
NMC2074	300	2125755	517	99.8	0.0066902
NMC2075	561	2126106	518	100	0.0089547
mqo | NMC2076	1467	2126854	518	100	0.0034144
NMC2077	591	2128857	518	100	0.010207
rpsB | NMC2080	729	2130577	518	100	0.01521
tsf | NMC2081	834	2131455	518	100	0.021832
pyrH | NMC2082	720	2132505	518	100	0.03826
NMC2103	987	2143926	518	100	0.020483
argG | NMC2106	1344	2145877	518	100	0.042608
NMC2108	216	2147503	518	100	0.023435
NMC2110	1230	2149399	518	100	0.0098065
NMC2114	1458	2158083	517	99.8	0.012427
NMC2119	450	2162891	518	100	0.0044549
NMC2120	309	2163414	517	99.8	0.0032418
NMC2121	867	2163814	518	100	0.0081083
NMC2122	768	2164649	518	100	0.010474
NMC2123	588	2165438	518	100	0.0034075
NMC2124	441	2166442	518	100	0.004546
NMC2131	612	2172024	518	100	0.013163
etfB | NMC2133	750	2173644	518	100	0.022941
pncA | NMC2135	636	2175625	518	100	0.035237
NMC2136	681	2176375	518	100	0.029832
NMC2139	492	2181478	518	100	0.0081651
gltX | NMC2141	1395	2182389	517	99.8	0.065274
NMC2143	354	2184552	518	100	0.022872
NMC2144	483	2185029	518	100	0.027304
ftsE | NMC2145	651	2185705	518	100	0.012369
ftsX | NMC2146	918	2186352	518	100	0.033255
NMC2147	279	2187330	518	100	0.010814
murA | NMC2149	1254	2188934	518	100	0.025048
NMC2151	462	2191558	518	100	0.015274
gnd | NMC2153	1449	2193382	518	100	0.023052

## Sheet: S_aureus
Table S4 (S. aureus): Estimated core genes and corresponding p-distances.
Locus	Sequence length	Genome position	Isolate frequency	Isolate percentage	Median p-distance
dnaN | SAEMRSA15_00020	1134	2156	533	99.8	0.006193
SAEMRSA15_00030	246	3670	533	99.8	0
recF | SAEMRSA15_00040	1113	3912	533	99.8	0.0017986
serS | SAEMRSA15_00090	1287	12793	533	99.8	0.003893
SAEMRSA15_00100	696	14730	533	99.8	0.020331
SAEMRSA15_00120	969	16115	533	99.8	0.026157
SAEMRSA15_00130	987	17330	534	100	0.0091626
rplI | SAEMRSA15_00150	447	20295	533	99.8	0.0067352
dnaC | SAEMRSA15_00160	1401	20773	533	99.8	0.015834
yycF | SAEMRSA15_00180	708	24931	534	100	0.0085126
yycJ | SAEMRSA15_00220	801	29989	533	99.8	0.0087795
lldP1 | SAEMRSA15_00760	1593	96329	533	99.8	0.007563
sodM | SAEMRSA15_01000	600	124261	533	99.8	0.0016681
SAEMRSA15_01080	774	131955	533	99.8	0.010393
capG | SAEMRSA15_01210	1125	148477	533	99.8	0.0062427
SAEMRSA15_01990	1146	250926	533	99.8	0.023857
SAEMRSA15_02740	669	336730	533	99.8	0.005998
thl | thlA | SAEMRSA15_03090	1182	372687	533	99.8	0.0084981
SAEMRSA15_03100	753	373951	533	99.8	0.0080017
SAEMRSA15_03120	1842	376971	534	100	0.01147
SAEMRSA15_03130	1161	378781	534	100	0.017385
SAEMRSA15_03180	1098	383828	534	100	0.022113
rpsF | SAEMRSA15_03200	297	385447	534	100	0.006758
ahpF | SAEMRSA15_03330	1524	395931	534	100	0.010557
SAEMRSA15_03390	408	403909	533	99.8	0.0024541
SAEMRSA15_04050	318	472667	534	100	0
tmk | SAEMRSA15_04080	618	481797	533	99.8	0
SAEMRSA15_04090	330	482442	534	100	0
SAEMRSA15_04130	726	485353	533	99.8	0.0055257
SAEMRSA15_04210	849	492501	534	100	0.0011786
yabJ | SAEMRSA15_04230	381	494204	533	99.8	0.0026283
spoVG | SAEMRSA15_04240	303	494656	533	99.8	0
gcaD | tms; tms-26 | SAEMRSA15_04250	1353	495302	534	100	0.0037027
SAEMRSA15_04330	393	505945	533	99.8	0.0051027
SAEMRSA15_04340	402	506442	533	99.8	0
folP | SAEMRSA15_04400	804	513649	534	100	0.015044
lysS | SAEMRSA15_04430	1488	515807	533	99.8	0.0040408
SAEMRSA15_04450	888	531464	534	100	0.0045152
cysE | SAEMRSA15_04550	642	544395	533	99.8	0.0015589
yacO | SAEMRSA15_04580	747	546825	533	99.8	0.0026812
secE | SAEMRSA15_04620	183	549059	533	99.8	0
rplK | SAEMRSA15_04640	423	549983	534	100	0.002367
rplJ | SAEMRSA15_04660	501	551577	533	99.8	0.0019981
rplL | SAEMRSA15_04670	369	552120	533	99.8	0
rpsL | SAEMRSA15_04720	414	561286	534	100	0.0024185
rpsG | SAEMRSA15_04730	471	561765	534	100	0
fus | SAEMRSA15_04740	2082	562358	534	100	0.0009611
tuf | SAEMRSA15_04750	1185	564656	533	99.8	0
SAEMRSA15_04860	870	577190	533	99.8	0.0034545
SAEMRSA15_04930	879	593825	534	100	0.002278
SAEMRSA15_04940	666	594716	534	100	0.0045152
SAEMRSA15_04970	633	596868	534	100	0.0015811
SAEMRSA15_05110	1485	607933	533	99.8	0.0020224
SAEMRSA15_05150	753	611335	534	100	0.0039924
pta | SAEMRSA15_05160	987	612255	533	99.8	0.0081401
mvaK1 | SAEMRSA15_05180	921	614667	533	99.8	0.0065371
SAEMRSA15_05210	342	617841	533	99.8	0.0029285
SAEMRSA15_05340	429	630799	533	99.8	0
argS | SAEMRSA15_05350	1662	631224	534	100	0.0072478
tagH | SAEMRSA15_05630	795	658394	533	99.8	0.0025191
SAEMRSA15_05720	834	668741	533	99.8	0.0024011
SAEMRSA15_05770	585	673949	533	99.8	0.025993
SAEMRSA15_05850	675	680743	533	99.8	0.019457
bacA | SAEMRSA15_06090	876	703723	533	99.8	0.012641
SAEMRSA15_06120	444	708245	533	99.8	0.0022549
SAEMRSA15_06250	921	719934	534	100	0.0098226
SAEMRSA15_06360	714	732060	533	99.8	0.011271
SAEMRSA15_06700	495	769699	533	99.8	0.004049
SAEMRSA15_06710	762	770211	533	99.8	0.0079068
uvrB | SAEMRSA15_06840	1992	785110	534	100	0.0050334
SAEMRSA15_06920	996	796783	533	99.8	0.0020102
clpP | SAEMRSA15_06940	588	799396	534	100	0
gap1 | SAEMRSA15_06990	1011	806007	533	99.8	0
pgk | SAEMRSA15_07000	1191	807156	534	100	0.0050512
est | SAEMRSA15_07060	741	813408	533	99.8	0.044197
smpB | SAEMRSA15_07080	465	816576	533	99.8	0.0064736
cspC | SAEMRSA15_07190	201	831102	533	99.8	0
gcvH | SAEMRSA15_07350	381	840039	534	100	0.0052639
SAEMRSA15_07520	849	856428	533	99.8	0.0023586
SAEMRSA15_07570	267	861055	533	99.8	0.0075203
dltC | SAEMRSA15_07640	237	866891	533	99.8	0.0042288
SAEMRSA15_07660	243	868557	534	100	0.0041242
SAEMRSA15_07730	1317	874949	534	100	0.0091556
mnhC | SAEMRSA15_07800	342	880714	534	100	0
SAEMRSA15_07840	594	884459	534	100	0.010155
SAEMRSA15_07920	1332	894563	533	99.8	0.0060251
SAEMRSA15_08270	396	937591	533	99.8	0.0025286
SAEMRSA15_08370	810	946334	534	100	0.0049512
fabI | envM | SAEMRSA15_08410	771	951532	533	99.8	0.0065073
qoxC | SAEMRSA15_08900	606	1004600	534	100	0
SAEMRSA15_08980	264	1013199	534	100	0
purH | SAEMRSA15_09040	1479	1019385	533	99.8	0.0047448
ptsH | SAEMRSA15_09130	267	1029614	534	100	0.0075203
SAEMRSA15_09210	552	1038246	533	99.8	0.0036301
pdhA | SAEMRSA15_09230	1113	1039959	533	99.8	0.0026992
pdhD | SAEMRSA15_09260	1407	1043439	534	100	0.0021346
SAEMRSA15_09560	558	1072813	534	100	0.0017938
SAEMRSA15_10120	936	1125713	534	100	0.0042831
SAEMRSA15_10540	876	1173660	533	99.8	0.012641
SAEMRSA15_10550	645	1174536	533	99.8	0.0062219
rpmB | SAEMRSA15_10570	189	1176188	533	99.8	0
fabD | SAEMRSA15_10630	927	1182863	533	99.8	0.0054091
acpP | SAEMRSA15_10650	234	1185015	534	100	0
rimM | SAEMRSA15_10720	504	1193668	533	99.8	0.0039766
trmD | SAEMRSA15_10730	738	1194171	534	100	0.0067993
SAEMRSA15_10870	1404	1211744	533	99.8	0.0078672
pyrH | SAEMRSA15_10910	723	1216254	534	100	0.0013841
frr | rrf | SAEMRSA15_10920	555	1216995	534	100	0.0072347
rpsO | SAEMRSA15_11060	270	1234891	534	100	0
SAEMRSA15_11380	234	1273526	533	99.8	0
thrC | SAEMRSA15_11760	1062	1303659	534	100	0.0028291
rpmG2 | SAEMRSA15_11820	150	1310625	534	100	0
SAEMRSA15_12610	1152	1396638	533	99.8	0.0017377
cspA | SAEMRSA15_12650	201	1400973	533	99.8	0.0049882
SAEMRSA15_12850	501	1421956	533	99.8	0.0080178
SAEMRSA15_13080	564	1476939	533	99.8	0.0035527
aroA | SAEMRSA15_13250	1299	1495416	533	99.8	0.031303
hup | hbs; hbsU | SAEMRSA15_13330	273	1503010	533	99.8	0
SAEMRSA15_14220	909	1579060	534	100	0.0033061
accB | fabE | SAEMRSA15_14480	465	1606629	533	99.8	0.0064736
efp | SAEMRSA15_14490	558	1607567	534	100	0.003591
rpmG1 | SAEMRSA15_14710	150	1624627	534	100	0
sodA | SAEMRSA15_14730	600	1627085	533	99.8	0.0016681
cdd | SAEMRSA15_14880	405	1642655	533	99.8	0
SAEMRSA15_14900	468	1643417	533	99.8	0.0021392
SAEMRSA15_15230	753	1675504	534	100	0.001329
SAEMRSA15_15350	261	1685154	534	100	0.0038392
SAEMRSA15_15400	1143	1693233	533	99.8	0.003506
apt | SAEMRSA15_15520	519	1707038	533	99.8	0
SAEMRSA15_15630	321	1719004	534	100	0.0031204
rplU | SAEMRSA15_15640	309	1719330	533	99.8	0.0032418
hemB | SAEMRSA15_15790	975	1732302	533	99.8	0.0061739
rplT | SAEMRSA15_15890	357	1742656	534	100	0.0056188
rpmI | SAEMRSA15_15900	201	1743059	534	100	0.0049882
thrS | SAEMRSA15_15930	1938	1745963	533	99.8	0.0025835
SAEMRSA15_15960	471	1750634	533	99.8	0
phoP | SAEMRSA15_16030	705	1760607	534	100	0.0056908
rpsD | SAEMRSA15_16280	603	1792860	533	99.8	0.0016598
SAEMRSA15_16450	1092	1816157	533	99.8	0.01198
SAEMRSA15_16470	492	1819374	533	99.8	0.0020347
dat | SAEMRSA15_16580	849	1831991	533	99.8	0.015437
hemH | hemF | SAEMRSA15_17370	924	1913613	534	100	0.0097905
SAEMRSA15_17470	942	1922117	533	99.8	0.0063909
SAEMRSA15_17500	345	1927949	534	100	0
SAEMRSA15_17760	978	1962480	533	99.8	0.001023
SAEMRSA15_17820	516	1968616	534	100	0
SAEMRSA15_17830	162	1969262	533	99.8	0.006193
SAEMRSA15_17890	276	1973755	533	99.8	0
SAEMRSA15_17910	630	1975638	534	100	0.0031799
SAEMRSA15_17930	702	1977297	533	99.8	0.0071493
gatC | SAEMRSA15_18080	303	1993882	533	99.8	0
lig | SAEMRSA15_18110	2004	1997389	534	100	0.0029987
purB | SAEMRSA15_18150	1296	2002860	533	99.8	0.0077476
SAEMRSA15_18210	603	2008240	533	99.8	0.0016598
ppaC | SAEMRSA15_18290	936	2017503	534	100	0.0042831
SAEMRSA15_19540	636	2117078	533	99.8	0.0031499
SAEMRSA15_19580	465	2123520	533	99.8	0.0064736
leuA | SAEMRSA15_19650	1530	2130483	533	99.8	0.0045862
leuD | SAEMRSA15_19680	573	2134446	533	99.8	0.026545
rsbW | SAEMRSA15_19750	504	2148764	534	100	0.0059711
SAEMRSA15_19790	171	2151400	533	99.8	0.005866
acpS | SAEMRSA15_19810	360	2152869	533	99.8	0.0055719
SAEMRSA15_19900	1521	2164269	533	99.8	0.0052743
SAEMRSA15_19920	1071	2167678	534	100	0.0037422
fabZ | SAEMRSA15_20070	441	2180560	533	99.8	0.0022703
atpC | SAEMRSA15_20100	405	2183319	534	100	0
atpG | SAEMRSA15_20120	867	2185177	533	99.8	0.0011541
atpE | SAEMRSA15_20160	213	2188862	533	99.8	0
atpB | SAEMRSA15_20170	729	2189118	533	99.8	0.0027475
upp | SAEMRSA15_20200	630	2191538	534	100	0.0047739
prfA | SAEMRSA15_20260	1077	2196460	534	100	0.0018588
rho | SAEMRSA15_20290	1317	2198854	533	99.8	0.0038041
murA2 | SAEMRSA15_20320	1260	2202506	533	99.8	0.0063705
SAEMRSA15_20330	861	2204231	534	100	0.0046572
SAEMRSA15_20340	522	2205309	533	99.8	0.0057646
pyrG | SAEMRSA15_20350	1611	2205939	534	100	0.0049789
luxS | SAEMRSA15_20420	471	2214502	533	99.8	0.0042558
deoD2 | SAEMRSA15_20460	711	2218046	533	99.8	0.0056426
glmS | gcaA | SAEMRSA15_20610	1806	2231667	533	99.8	0.01226
SAEMRSA15_20670	1356	2247322	534	100	0.0081469
SAEMRSA15_20710	1065	2257688	533	99.8	0.012286
SAEMRSA15_20780	261	2265374	534	100	0.0076939
SAEMRSA15_20920	1005	2281654	533	99.8	0.0049882
lacD | SAEMRSA15_20970	981	2287554	534	100	0.018528
lacB | SAEMRSA15_20990	516	2289483	534	100	0.0058318
lacR | SAEMRSA15_21010	756	2290810	533	99.8	0.0079698
SAEMRSA15_21130	705	2303961	534	100	0.039091
rplM | SAEMRSA15_21170	438	2308873	533	99.8	0.0045772
SAEMRSA15_21180	804	2309550	533	99.8	0.021383
rplQ | SAEMRSA15_21220	369	2313358	533	99.8	0
rpoA | SAEMRSA15_21230	945	2313743	534	100	0.0010588
rpsK | SAEMRSA15_21240	390	2314762	534	100	0.0025676
rpsM | SAEMRSA15_21250	366	2315175	534	100	0
rpmJ | SAEMRSA15_21260	114	2315563	534	100	0
adk | SAEMRSA15_21280	648	2316119	533	99.8	0
rplO | SAEMRSA15_21300	441	2318075	534	100	0
rpmD | SAEMRSA15_21310	180	2318532	534	100	0
rpsE | SAEMRSA15_21320	501	2318728	533	99.8	0
rplR | SAEMRSA15_21330	360	2319249	534	100	0
rplF | SAEMRSA15_21340	537	2319639	534	100	0.001864
rpsH | SAEMRSA15_21350	399	2320200	534	100	0
rpsN | SAEMRSA15_21360	186	2320630	534	100	0
rplE | SAEMRSA15_21370	540	2320838	533	99.8	0
rplN | SAEMRSA15_21390	369	2321757	534	100	0
rpsQ | SAEMRSA15_21400	264	2322157	534	100	0
rpmC | SAEMRSA15_21410	210	2322444	534	100	0
rpsC | SAEMRSA15_21430	654	2323080	533	99.8	0.0015303
rpsS | SAEMRSA15_21450	279	2324139	534	100	0.003591
rplW | SAEMRSA15_21470	276	2325350	533	99.8	0
rplD | SAEMRSA15_21480	624	2325625	534	100	0.0016039
rpsJ | SAEMRSA15_21500	309	2326965	534	100	0.0032418
SAEMRSA15_21520	1335	2328210	533	99.8	0.005258
SAEMRSA15_21560	909	2334565	533	99.8	0.013294
moeB | SAEMRSA15_21740	1005	2350488	533	99.8	0.0049882
ureE | SAEMRSA15_21880	453	2363961	533	99.8	0.0044253
ureF | SAEMRSA15_21890	690	2364406	533	99.8	0.0043578
SAEMRSA15_22020	954	2376836	533	99.8	0.007366
SAEMRSA15_22260	882	2401416	533	99.8	0.012554
fni | SAEMRSA15_22440	1050	2420120	534	100	0.0019067
SAEMRSA15_22510	648	2427219	534	100	0.013991
scrA | SAEMRSA15_22780	1443	2455733	533	99.8	0.0097519
narI | SAEMRSA15_22930	678	2472072	533	99.8	0.033015
SAEMRSA15_23110	732	2491493	534	100	0.0362
SAEMRSA15_23150	687	2495692	533	99.8	0.0043769
SAEMRSA15_23160	867	2496705	533	99.8	0.0081083
opp-1B | SAEMRSA15_23640	936	2554259	533	99.8	0.0075082
SAEMRSA15_24080	1278	2603665	533	99.8	0.0039204
SAEMRSA15_24140	1965	2609992	534	100	0.024747
ddh | SAEMRSA15_24220	993	2618129	534	100	0.003026
SAEMRSA15_24240	801	2620220	533	99.8	0.021464
crtN | SAEMRSA15_24640	1509	2661629	534	100	0.018063
SAEMRSA15_24730	1056	2672858	534	100	0.0085612
SAEMRSA15_24910	867	2687754	533	99.8	0.0069457
panB | SAEMRSA15_25020	819	2697944	533	99.8	0.0048966
SAEMRSA15_25040	705	2699781	534	100	0.0056908
SAEMRSA15_25070	1449	2703150	533	99.8	0.0090143
fda | SAEMRSA15_25100	891	2706812	534	100	0.012427
mqo2 | SAEMRSA15_25110	1497	2707894	533	99.8	0.0053591
SAEMRSA15_25650	360	2783444	533	99.8	0.013991
drp35 | SAEMRSA15_25890	975	2806195	533	99.8	0.028104
SAEMRSA15_26100	1380	2829956	534	100	0.0080046
rpmH | SAEMRSA15_26120	138	2831948	534	100	0

## Sheet: H_pylori
Table S4 (H. pylori): Estimated core genes and corresponding p-distances.
Locus	Sequence length	Genome position	Isolate frequency	Isolate percentage	Median p-distance
HP_0015	282	13702	106	99.1	0.021518
HP_0045	933	43243	106	99.1	0.04387
HP_0057	210	61619	106	99.1	0.033932
HP_0071	588	74747	106	99.1	0.027608
HP_0075	1338	78769	106	99.1	0.038902
HP_0076	270	80196	106	99.1	0.030102
HP_0084	426	89219	106	99.1	0.018967
HP_0086	1353	90152	106	99.1	0.037693
HP_0104	1746	110928	106	99.1	0.066415
HP_0113	297	120696	107	100	0.073477
HP_0117	927	126861	106	99.1	0.044161
HP_0123	1839	135142	106	99.1	0.03715
HP_0124	612	136977	106	99.1	0.031564
HP_0138	1446	147909	106	99.1	0.038818
HP_0145	699	157813	106	99.1	0.048424
HP_0147	861	158742	106	99.1	0.034253
HP_0148	207	159630	107	100	0.039455
HP_0162	723	170704	106	99.1	0.032357
HP_0163	972	171427	106	99.1	0.044223
HP_0165	522	173231	106	99.1	0.039032
HP_0176	924	182781	106	99.1	0.028564
HP_0179	642	185824	106	99.1	0.046281
HP_0192	2145	197856	106	99.1	0.034174
HP_0196	1011	202543	106	99.1	0.03835
HP_0199	357	205281	107	100	0.034223
HP_0203	276	207932	106	99.1	0.079009
HP_0220	1164	228339	107	100	0.03411
HP_0237	921	246629	106	99.1	0.052453
HP_0239	1350	249297	106	99.1	0.048631
HP_0241	396	251579	106	99.1	0.049234
HP_0243	435	252272	106	99.1	0.02563
HP_0245	318	254054	106	99.1	0.038506
HP_0246	1029	254368	106	99.1	0.03363
HP_0248	1089	257084	106	99.1	0.033647
HP_0253	117	263195	106	99.1	0.064651
HP_0255	1236	264709	106	99.1	0.037124
HP_0264	2571	272626	106	99.1	0.037284
HP_0265	723	275250	106	99.1	0.038098
HP_0267	1230	277103	106	99.1	0.045802
HP_0268	243	278393	106	99.1	0.033506
HP_0270	489	280163	106	99.1	0.031181
HP_0271	984	280644	106	99.1	0.041546
HP_0272	534	281617	106	99.1	0.044078
HP_0274	399	282703	106	99.1	0.048854
HP_0276	558	284418	106	99.1	0.051553
HP_0279	1023	286747	106	99.1	0.065511
HP_0284	1572	292487	106	99.1	0.034328
HP_0285	1257	294055	106	99.1	0.041465
HP_0287	519	296953	106	99.1	0.055542
HP_0290	1218	306753	106	99.1	0.041964
HP_0296	315	314873	106	99.1	0.019241
HP_0301	864	319118	106	99.1	0.041398
HP_0302	807	319978	106	99.1	0.025112
HP_0306	1293	323725	106	99.1	0.043518
HP_0309	879	325790	106	99.1	0.072062
HP_0310	882	326681	106	99.1	0.034637
HP_0328	939	343588	106	99.1	0.054799
HP_0331	807	346571	106	99.1	0.030215
HP_0352	1032	360759	106	99.1	0.031525
HP_0359	66	369878	107	100	0
HP_0363	630	372965	106	99.1	0.043854
HP_0364	1026	373604	106	99.1	0.03373
HP_0371	471	379640	106	99.1	0.044505
HP_0374	681	383091	106	99.1	0.070069
HP_0377	666	385340	106	99.1	0.053565
HP_0381	831	391537	106	99.1	0.057033
HP_0393	936	403014	106	99.1	0.041491
HP_0400	825	411222	107	100	0.028296
HP_0402	2295	413341	106	99.1	0.060724
HP_0405	1323	417035	106	99.1	0.04093
HP_0406	591	418383	106	99.1	0.039737
HP_0410	750	423743	106	99.1	0.057718
HP_0412	99	425155	107	100	0.030797
HP_0420	429	434665	106	99.1	0.030797
HP_0469	489	490502	107	100	0.056884
HP_0476	1392	497510	106	99.1	0.048638
HP_0485	945	508122	106	99.1	0.049969
HP_0497	1329	522742	106	99.1	0.033698
HP_0553	684	588072	107	100	0.043373
HP_0555	822	589730	106	99.1	0.047391
HP_0571	579	603719	106	99.1	0.024493
HP_0573	333	604909	107	100	0.027419
HP_0581	1020	611997	107	100	0.045175
HP_0588	342	620219	106	99.1	0.023685
HP_0597	1980	630840	106	99.1	0.043334
HP_0620	522	665747	106	99.1	0.033138
HP_0627	333	673909	106	99.1	0.039986
HP_0633	675	680871	106	99.1	0.037778
HP_0646	822	692043	106	99.1	0.038482
HP_0652	624	698132	106	99.1	0.054414
HP_0653	504	698770	106	99.1	0.02208
HP_0663	1098	710692	106	99.1	0.040943
HP_0665	1374	712342	106	99.1	0.043179
HP_0680	2367	729049	106	99.1	0.032226
HP_0683	1302	732667	106	99.1	0.056974
HP_0691	699	741745	106	99.1	0.048424
HP_0699	1029	751085	106	99.1	0.058107
HP_0700	387	752106	107	100	0.047689
HP_0703	1146	755465	106	99.1	0.037375
HP_0706	822	760272	106	99.1	0.037216
HP_0707	927	761272	106	99.1	0.053245
HP_0719	330	773114	106	99.1	0.0528
HP_0720	162	773436	107	100	0.031377
HP_0739	726	794021	106	99.1	0.036505
HP_0742	957	796774	106	99.1	0.029718
HP_0745	984	800330	106	99.1	0.043672
HP_0748	672	803712	106	99.1	0.0395
HP_0749	807	804370	106	99.1	0.035346
HP_0752	2025	806840	106	99.1	0.041877
HP_0758	1314	811424	106	99.1	0.036459
HP_0774	1209	826470	106	99.1	0.03797
HP_0778	684	831112	106	99.1	0.049514
HP_0781	1290	835102	106	99.1	0.055875
HP_0791	2061	846877	106	99.1	0.040137
HP_0792	1521	848962	106	99.1	0.035501
HP_0794	591	851017	107	100	0.032705
HP_0811	327	865058	106	99.1	0.07748
HP_0815	774	868381	106	99.1	0.027527
HP_0828	681	879963	106	99.1	0.022286
HP_0834	1377	886067	106	99.1	0.044209
HP_0838	618	889101	106	99.1	0.036283
HP_0839	1764	889715	106	99.1	0.04647
HP_0865	438	917496	106	99.1	0.039628
HP_0867	1083	918458	106	99.1	0.042487
HP_0878	174	930391	106	99.1	0.023407
HP_0898	1113	950740	106	99.1	0.066998
HP_0908	1818	959021	106	99.1	0.038733
HP_0925	582	988604	106	99.1	0.036786
HP_0928	543	991247	106	99.1	0.035651
HP_0929	912	991805	106	99.1	0.048359
HP_0930	804	992713	106	99.1	0.041958
HP_0934	756	994778	106	99.1	0.054441
HP_0949	453	1010222	106	99.1	0.026866
HP_0959	732	1017742	106	99.1	0.053385
HP_0974	1476	1035819	106	99.1	0.045091
HP_0975	282	1037309	106	99.1	0.073709
HP_0976	1311	1037710	106	99.1	0.054146
HP_0977	1464	1039149	106	99.1	0.043323
HP_0978	1479	1040628	106	99.1	0.049869
HP_0983	825	1047054	106	99.1	0.045942
HP_1013	903	1076894	106	99.1	0.041884
HP_1029	537	1091178	106	99.1	0.067521
HP_1030	864	1091743	106	99.1	0.062626
HP_1035	1380	1095614	106	99.1	0.038449
HP_1047	336	1109612	106	99.1	0.051992
HP_1049	270	1112778	107	100	0.04164
HP_1050	882	1113019	106	99.1	0.027608
HP_1064	282	1124551	106	99.1	0.070586
HP_1065	408	1124835	106	99.1	0.040048
HP_1067	375	1126268	106	99.1	0.035315
HP_1087	843	1145705	106	99.1	0.052429
HP_1102	684	1163486	106	99.1	0.051055
HP_1108	561	1170138	107	100	0.038191
HP_1109	393	1170714	107	100	0.02841
HP_1111	945	1172352	106	99.1	0.034481
HP_1113	834	1174794	106	99.1	0.070928
HP_1129	402	1192857	106	99.1	0.032902
HP_1133	906	1195705	106	99.1	0.03714
HP_1137	435	1199219	106	99.1	0.042308
HP_1138	873	1199764	106	99.1	0.039767
HP_1169	654	1236572	106	99.1	0.039017
HP_1200	495	1277696	106	99.1	0.03498
HP_1205	1200	1280679	106	99.1	0.029624
HP_1208	990	1285193	107	100	0.059394
HP_1227	291	1302679	107	100	0.056638
HP_1230	543	1304803	107	100	0.049131
HP_1234	897	1308086	106	99.1	0.041006
HP_1246	429	1321167	106	99.1	0.035625
HP_1249	792	1324695	106	99.1	0.063975
HP_1257	606	1331965	106	99.1	0.052584
HP_1260	402	1333813	107	100	0.03033
HP_1261	480	1334214	107	100	0.03826
HP_1262	801	1334690	106	99.1	0.033027
HP_1263	1230	1335492	106	99.1	0.029729
HP_1264	231	1336718	106	99.1	0.017476
HP_1265	987	1336951	106	99.1	0.069339
HP_1268	663	1341465	106	99.1	0.03534
HP_1269	549	1342120	106	99.1	0.033366
HP_1278	1182	1353148	106	99.1	0.0486
HP_1285	693	1361657	106	99.1	0.036778
HP_1286	549	1362519	106	99.1	0.075805
HP_1290	663	1365401	106	99.1	0.047947
HP_1294	627	1368768	107	100	0.022595
HP_1295	396	1369404	106	99.1	0.02042
HP_1296	363	1369822	106	99.1	0.022298
HP_1297	114	1370188	107	100	0.0088127
HP_1300	1263	1371359	106	99.1	0.030574
HP_1304	537	1373913	107	100	0.032197
HP_1305	396	1374460	106	99.1	0.017843
HP_1306	186	1374865	107	100	0.021753
HP_1308	222	1375618	106	99.1	0.022794
HP_1311	201	1376483	106	99.1	0.03033
HP_1312	426	1376670	106	99.1	0.018967
HP_1313	705	1377098	106	99.1	0.020069
HP_1314	369	1377806	107	100	0.021931
HP_1315	282	1378184	107	100	0.0071188
HP_1318	648	1379608	107	100	0.032973
HP_1319	576	1380290	106	99.1	0.021065
HP_1327	1239	1386165	106	99.1	0.046308
HP_1336	762	1397061	106	99.1	0.045701
HP_1338	447	1398327	106	99.1	0.043486
HP_1344	957	1403903	106	99.1	0.038383
HP_1345	1209	1404875	106	99.1	0.043149
HP_1347	702	1407180	106	99.1	0.055734
HP_1355	822	1417068	106	99.1	0.048671
HP_1359	552	1420205	106	99.1	0.052129
HP_1360	885	1420692	106	99.1	0.043938
HP_1365	642	1426963	106	99.1	0.051199
HP_1378	663	1441694	106	99.1	0.033776
HP_1380	798	1444944	106	99.1	0.046219
HP_1414	342	1484535	107	100	0.044904
HP_1421	915	1490990	106	99.1	0.047048
HP_1442	231	1514554	106	99.1	0.030797
HP_1445	453	1516045	106	99.1	0.04059
HP_1446	402	1516508	106	99.1	0.027765
HP_1447	135	1516981	107	100	0.014932
HP_1448	486	1517075	106	99.1	0.048545
HP_1451	795	1519549	107	100	0.072833
HP_1456	528	1526219	106	99.1	0.028843
HP_1457	633	1526770	106	99.1	0.0305
HP_1459	789	1528141	106	99.1	0.042774
HP_1463	678	1534529	107	100	0.034544
HP_1464	816	1535209	106	99.1	0.031142
HP_1477	657	1548958	106	99.1	0.061296
HP_1489	1533	1561539	106	99.1	0.042011
HP_1501	1167	1573068	106	99.1	0.03758
HP_1505	1035	1577937	106	99.1	0.064974
HP_1524	348	1604041	106	99.1	0.053186
HP_1526	753	1605024	106	99.1	0.039315
HP_1527	1440	1605956	106	99.1	0.063165
HP_1529	1374	1607624	106	99.1	0.037862
HP_1531	240	1609735	106	99.1	0.025335
HP_1532	1794	1609975	106	99.1	0.041588
HP_1539	1239	1616732	106	99.1	0.033681
HP_1543	939	1621941	106	99.1	0.03581
HP_1547	2421	1625497	106	99.1	0.041798
HP_1549	972	1628275	106	99.1	0.040995
HP_1554	795	1635686	106	99.1	0.022916
HP_1569	594	1650645	106	99.1	0.043048
HP_1570	495	1651213	107	100	0.039181
HP_1571	948	1651704	106	99.1	0.048854
HP_1572	1119	1652651	106	99.1	0.061504
HP_1582	789	1660610	106	99.1	0.05344
HP_1585	789	1663590	106	99.1	0.041449
