# Supplementary material for: Defining the Estimated Core Genome of Bacterial Populations Using a Bayesian Decision Model
Source: PLoS Comput Biol. 2014 Aug 21;10(8):e1003788. doi: 10.1371/journal.pcbi.1003788 (PMC4140633; doi:10.1371/journal.pcbi.1003788)
Supplement: Table S5 — All genes with a p-distance value greater than the 95th percentile for each bacterial species and the COG functional category for each gene. (XLSX) [file pcbi.1003788.s008.xlsx]

## Sheet: NOTES FROM ABB
Could: i) the gene location and ii) any other available description of the genes please be included as well?

## Sheet: S_pneumoniae
Table S5 (S. pneumoniae): Genes with a p-distance value greater than the 95th percentile for each bacterial species, including the Cluster of Orthologous Groups (COG) functional category for each gene.
Gene	Genome position	Median p-distance	COG	Product
SPN23F_01390	133527	0.079238	O	glycoprotease family protein
folC	265787	0.073031	H	folylpolyglutamate synthase
recR	1611822	0.071286	L	recombination protein RecR
SPN23F_20230	1963054	0.06883	V	ABC transporter
dpr	1532833	0.067879	P	Dps-like peroxide resistance protein Dpr
dyr	1532197	0.0632	H	dihydrofolate reductase
prmA	1742558	0.055201	J	ribosomal protein L11 methyltransferase
SPN23F_08030	783335	0.050302	E	cysteine desulfhydrase
pmi	649654	0.049969	G	mannose-6-phosphate isomerase
murF	1609146	0.046995	M	UDP-N-acetylmuramoyl-tripeptide--D-alanyl-D- alanine ligase
uvrC	543855	0.04601	L	excinuclease ABC subunit C
blpR	464742	0.045802	T	response regulator protein BlpR
SPN23F_07620	742209	0.045758	J	methyltransferase
SPN23F_01400	134207	0.044401	R	GNAT family acetyltransferase
SPN23F_05610	547680	0.043903	C	nitroreductase family protein
SPN23F_21190	2058938	0.043577	H	5-formyltetrahydrofolate cyclo-ligase
ileS	1598678	0.043217	J	isoleucyl-tRNA synthetase
SPN23F_05590	546190	0.042608	T	hypothetical protein
SPN23F_02760	262540	0.042516	R	permease
SPN23F_05280	510108	0.042119	K	hypothetical protein
SPN23F_20900	2024375	0.039883	E	threonine synthase
coaD	1933504	0.039672	H	phosphopantetheine adenylyltransferase
SPN23F_01950	188990	0.038235	R	GNAT family acetyltransferase
SPN23F_21790	2121573	0.037641	G	fucosidase
SPN23F_08310	815961	0.037355	T	hypothetical protein
SPN23F_08300	815453	0.036238	S	hypothetical protein
SPN23F_01330	127521	0.035752	L	MutT/NUDIX hydrolase family protein
SPN23F_16230	1561466	0.03412	E	FAD dependent oxidoreductase
SPN23F_09410	912770	0.033366	R	4-oxalocrotonate tautomerase
SPN23F_13460	1317948	0.032551	V	ABC transporter ATP-binding protein
SPN23F_06590	649241	0.032002	G	glycosyl hydrolase
lacF	1067125	0.031979	G	PTS system, lactose-specific IIA component
SPN23F_03050	290225	0.031279	K	DNA-binding protein
SPN23F_11400	1114349	0.031026	R	haloacid dehalogenase-like hydrolase
SPN23F_13230	1293351	0.030634	V	ABC transporter ATP-binding protein
SPN23F_08780	853191	0.030303	J	GNAT family acetyltransferase
SPN23F_18010	1749225	0.030199	R	hypothetical protein
thiI	784486	0.030102	H	thiamine biosynthesis protein ThiI
SPN23F_13450	1316333	0.029821	S	hypothetical protein
SPN23F_11890	1164303	0.029796	D	camphor resistance protein CrcB
SPN23F_06490	639538	0.029047	H	hydroxyethylthiazole kinase
trmE	911261	0.028817	R	tRNA modification GTPase TrmE

## Sheet: C_jejuni
Table S5 (C. jejuni): Genes with a p-distance value greater than the 95th percentile for each bacterial species, including the Cluster of Orthologous Groups (COG) functional category for each gene.
Locus	Genome position	Median p-distance	COG	Product
Cj0809c	760734	0.11753	R	hydrolase
kpsT | Cj1447c	1386264	0.052718	G	capsule polysaccharide export ATP-binding protein
hldE | Cj1150c	1082405	0.052659	M	D-beta-D-heptose 7-phosphate kinase/D-beta-D-heptose 1-phosphate adenylyltransferase
pseC | Cj1294	1225855	0.042492	E	C4 aminotransferase
Cj0258	236487	0.041546	T	ArsR family transcriptional regulator
bioA | Cj0307	279426	0.040574	H	adenosylmethionine-8-amino-7-oxononanoate aminotransferase
Cj0724	679624	0.0384	S	hypothetical protein
Cj0672	627118	0.037778	R	hypothetical protein
dgkA | Cj0257	236134	0.037131	I	diacylglycerol kinase
bioC | Cj0304c	276925	0.037105	H	biotin synthesis protein
ribA_3 | Cj1218c	1145872	0.036645	H	riboflavin synthase subunit alpha
Cj0270	248747	0.034433	R	tautomerase family protein
npdA | Cj1050c	982247	0.033342	K	NAD-dependent deacetylase
pycB | Cj0933c	867765	0.032781	C	pyruvate carboxylase B subunit
nadD | Cj1404	1338404	0.031657	H	nicotinate-nucleotide adenylyltransferase
Cj1217c	1145228	0.031349	S	hypothetical protein
Cj0796c	747261	0.031058	R	hydrolase
hldD | Cj1151c	1083783	0.030895	G	ADP-glyceromanno-heptose 6-epimerase
ppa | Cj0638c	599381	0.02935	C	inorganic pyrophosphatase
pseB | Cj1293	1224849	0.029303	M	UDP-GlcNAc-specific C4,6 dehydratase/C5 epimerase
Cj1219c	1146492	0.028766	S	hypothetical protein
hypB | Cj0623	584094	0.028654	O	hydrogenase isoenzymes formation protein
ribF | Cj0589	548984	0.028493	H	bifunctional riboflavin kinase/FMN adenylyltransferase
Cj1407c	1339759	0.027739	G	phospho-sugar mutase
moaD | Cj1517	1453143	0.027419	H	molybdopterin converting factor subunit 1
Cj0621	580326	0.027346	S	hypothetical protein
Cj0413	380097	0.02734	R	hypothetical protein
Cj0462	426496	0.027127	H	hypothetical protein
Cj0421c	385772	0.026489	S	integral membrane protein
thiS | Cj1047c	980353	0.026405	H	thiamine biosynthesis protein
rplV | Cj1702c	1617358	0.026179	J	50S ribosomal protein L22
Cj0950c	890355	0.02563	O	lipoprotein
ddl | Cj0798c	748257	0.02531	M	D-alanyl-alanine synthetase A
pta | Cj0688	641890	0.024892	C	phosphate acetyltransferase
murB | Cj1676	1596040	0.024773	M	UDP-N-acetylenolpyruvoylglucosamine reductase
crcB | Cj0517	482563	0.024709	D	CrcB protein
Cj1287c	1218757	0.024587	C	malate oxidoreductase
fabG | Cj0435	403835	0.024507	I	3-ketoacyl-ACP reductase
Cj0271	248950	0.024434	O	bacterioferritin comigratory protein
Cj1394	1328292	0.024434	F	adenylosuccinate lyase
bioB | Cj1685c	1606522	0.024201	H	biotin synthase
hisC | Cj0317	287311	0.024046	E	histidinol-phosphate aminotransferase
flgB | Cj0528c	489962	0.023435	N	flagellar basal body rod protein FlgB

## Sheet: N_meningitidis
Table S5 (N. meningitidis): Genes with a p-distance value greater than the 95th percentile for each bacterial species, including the Cluster of Orthologous Groups (COG) functional category for each gene.
Locus	Genome position	Median p-distance	COG	Product
NMC0661	685302	0.072774	R	hypothetical protein, possibly YicC-like family, N-terminal region
NMC1154	1131464	0.071981	R	hypothetical protein
uvrC | NMC1263	1240216	0.069235	L	excinuclease ABC subunit C
bioD | NMC0686	707639	0.065477	H	putative ubiquinone/menaquinone biosynthesis methyltransferase ubiE
gltX | NMC2141	2182389	0.065274	J	glutamyl-tRNA synthetase
NMC1081	1061769	0.064481	J	putative RNA methyltransferase
NMC0347	350011	0.058451	R	putative acetyltransferase
xseA | NMC1298	1284671	0.056985	L	exodeoxyribonuclease VII large subunit
nuoL | NMC0251	191492	0.054889	C	NADH dehydrogenase subunit L
NMC0194	250936	0.054889	K	hypothetical protein
pglC | NMC0397	413014	0.05424	M	pilin glycosylation protein
NMC1315	1304560	0.054192	E	NifS-like aminotranfserase
NMC2060	2115050	0.053661	R	putative integral membrane protein
recJ | NMC0780	797414	0.051954	L	putative single-stranded-DNA-specific exonuclease
abcZ | NMC1015	1004148	0.051748	R	putative ABC transporter ATP-binding protein
nuoI | NMC0246	248349	0.051364	C	NADH dehydrogenase subunit I
NMC0582	615686	0.051364	F	putative deoxyribonucleotide triphosphate pyrophosphatase
NMC0342	344654	0.050945	E	putative prolyl endopeptidase
serS | NMC1602	1635786	0.050713	J	seryl-tRNA synthetase
lysA | NMC1952	1984378	0.050305	E	diaminopimelate decarboxylase
NMC1127	1104627	0.049899	R	putative homoserine dehydrogenase
metG | NMC0007	5843	0.049878	J	methionyl-tRNA synthetase
fhs | NMC0378	385821	0.049572	H	formate--tetrahydrofolate ligase
ribF | ribC; ribF | NMC0382	392808	0.049326	H	bifunctional riboflavin kinase/FMN adenylyltransferase
NMC1265	1242189	0.048644	R	putative exinuclease ABC subunit C
NMC1896	1925685	0.048309	S	hypothetical protein
NMC1286	1269337	0.048136	J	SUN-family protein
panB | NMC0811	820452	0.047905	H	3-methyl-2-oxobutanoate hydroxymethyltransferase
NMC0429	448715	0.046692	T	putative two-component system sensor kinase
panC | NMC0812	821366	0.046521	H	pantoate--beta-alanine ligase
ampD | NMC0617	641523	0.046495	M	N-acetyl-anhydromuranmyl-L-alanine amidase
glmU | NMC0015	16772	0.046334	M	UDP-N-acetylglucosamine pyrophosphorylase
hemL | NMC0354	358611	0.046281	H	glutamate-1-semialdehyde aminotransferase
glnA | NMC1809	1846513	0.046208	E	glutamine synthetase
NMC0530	562979	0.046073	P	putative ABC-transporter ATP-binding protein
murB | NMC0762	777878	0.045249	M	putative UDP-N-acetylenolpyruvoylglucosamine reductase
ribD | NMC0403	420792	0.045203	H	putative diaminohydroxyphosphoribosylaminopyrimidine deaminase/phosphoribosylamino)uracil reductase

## Sheet: S_aureus
Table S5 (S. aureus): Genes with a p-distance value greater than the 95th percentile for each bacterial species, including the Cluster of Orthologous Groups (COG) functional category for each gene.
Locus	Genome position	Median p-distance	COG	Product
est | SAEMRSA15_07060	813408	0.044197	R	putative carboxylesterase
SAEMRSA15_21130	2303961	0.039091	Q	hypothetical protein
SAEMRSA15_23110	2491493	0.0362	M	ABC transporter ATP-binding protein
narI | SAEMRSA15_22930	2472072	0.033015	C	putative nitrate reductase gamma chain
aroA | SAEMRSA15_13250	1495416	0.031303	E	3-phosphoshikimate 1-carboxyvinyltransferase
drp35 | SAEMRSA15_25890	2806195	0.028104	G	hypothetical protein
leuD | SAEMRSA15_19680	2134446	0.026545	E	hypothetical protein
SAEMRSA15_00120	16115	0.026157	E	putative hydrolase
SAEMRSA15_05770	673949	0.025993	G	putative dihydroxyacetone kinase
SAEMRSA15_24140	2609992	0.024747	G	hypothetical protein
SAEMRSA15_01990	250926	0.023857	C	flavohemoprotein
SAEMRSA15_03180	383828	0.022113	J	putative GTP-binding protein

## Sheet: H_pylori
Table S5 (H. pylori): Genes with a p-distance value greater than the 95th percentile for each bacterial species, including the Cluster of Orthologous Groups (COG) functional category for each gene.
Locus	Genome position	Median p-distance	COG	Product
HP_0203	207932	0.079009	R	hypothetical protein
HP_0811	865058	0.07748	S	hypothetical protein
HP_1286	1362519	0.075805	S	conserved hypothetical secreted protein
HP_0975	1037309	0.073709	J	Glu-tRNA(Gln) amidotransferase, subunit C (gatC)
HP_0113	120696	0.073477	R	hypothetical protein
HP_1451	1519549	0.072833	S	hypothetical protein
HP_0309	325790	0.072062	R	conserved hypothetical protein
HP_1113	1174794	0.070928	R	outer membrane protein (omp24)
HP_1064	1124551	0.070586	S	hypothetical protein
HP_0374	383091	0.070069	S	conserved hypothetical protein
HP_1265	1336951	0.069339	C	hypothetical protein
HP_1029	1091178	0.067521	G	hypothetical protein
