# Supplementary material for: Defining the Estimated Core Genome of Bacterial Populations Using a Bayesian Decision Model
Source: PLoS Comput Biol. 2014 Aug 21;10(8):e1003788. doi: 10.1371/journal.pcbi.1003788 (PMC4140633; doi:10.1371/journal.pcbi.1003788)
Supplement: Table S6 — Summary of the comparison between the Bayesian and COG-based methods for the S. pneumoniae Massachusetts dataset. (XLSX) [file pcbi.1003788.s009.xlsx]

## Sheet: Shared_core
Table S6 (Shared core): S. pneumoniae genes estimated to be core genes by both the Bayesian and COGs-based methods.
Locus
SPN23F_00010
SPN23F_00020
SPN23F_00030
SPN23F_00040
SPN23F_00050
SPN23F_00060
SPN23F_00070
SPN23F_00090
SPN23F_00100
SPN23F_00120
SPN23F_00130
SPN23F_00230
SPN23F_00240
SPN23F_00390
SPN23F_00400
SPN23F_00410
SPN23F_00420
SPN23F_00450
SPN23F_00490
SPN23F_00500
SPN23F_00520
SPN23F_00540
SPN23F_00550
SPN23F_00560
SPN23F_00590
SPN23F_00610
SPN23F_00630
SPN23F_00650
SPN23F_00670
SPN23F_00720
SPN23F_00750
SPN23F_00760
SPN23F_00770
SPN23F_00780
SPN23F_00800
SPN23F_00900
SPN23F_00950
SPN23F_01020
SPN23F_01040
SPN23F_01050
SPN23F_01060
SPN23F_01080
SPN23F_01090
SPN23F_01320
SPN23F_01330
SPN23F_01350
SPN23F_01360
SPN23F_01400
SPN23F_01580
SPN23F_01590
SPN23F_01640
SPN23F_01650
SPN23F_01660
SPN23F_01670
SPN23F_01690
SPN23F_01700
SPN23F_01710
SPN23F_01720
SPN23F_01730
SPN23F_01740
SPN23F_01750
SPN23F_01760
SPN23F_01810
SPN23F_01830
SPN23F_01840
SPN23F_01850
SPN23F_01860
SPN23F_01870
SPN23F_01890
SPN23F_01910
SPN23F_01950
SPN23F_01960
SPN23F_01980
SPN23F_01990
SPN23F_02000
SPN23F_02010
SPN23F_02020
SPN23F_02030
SPN23F_02040
SPN23F_02050
SPN23F_02060
SPN23F_02070
SPN23F_02080
SPN23F_02090
SPN23F_02100
SPN23F_02110
SPN23F_02130
SPN23F_02140
SPN23F_02150
SPN23F_02160
SPN23F_02170
SPN23F_02180
SPN23F_02190
SPN23F_02210
SPN23F_02220
SPN23F_02230
SPN23F_02240
SPN23F_02250
SPN23F_02260
SPN23F_02300
SPN23F_02350
SPN23F_02370
SPN23F_02390
SPN23F_02400
SPN23F_02420
SPN23F_02430
SPN23F_02470
SPN23F_02490
SPN23F_02500
SPN23F_02510
SPN23F_02520
SPN23F_02530
SPN23F_02540
SPN23F_02550
SPN23F_02570
SPN23F_02580
SPN23F_02690
SPN23F_02710
SPN23F_02720
SPN23F_02730
SPN23F_02760
SPN23F_02790
SPN23F_02800
SPN23F_03060
SPN23F_03080
SPN23F_03110
SPN23F_03130
SPN23F_03140
SPN23F_03420
SPN23F_03440
SPN23F_03450
SPN23F_03460
SPN23F_03470
SPN23F_03480
SPN23F_03540
SPN23F_03550
SPN23F_03760
SPN23F_03790
SPN23F_03800
SPN23F_03810
SPN23F_03820
SPN23F_03830
SPN23F_03840
SPN23F_03850
SPN23F_03860
SPN23F_03870
SPN23F_03880
SPN23F_03890
SPN23F_03900
SPN23F_03910
SPN23F_03920
SPN23F_03930
SPN23F_03940
SPN23F_03950
SPN23F_03960
SPN23F_03970
SPN23F_03980
SPN23F_03990
SPN23F_04000
SPN23F_04010
SPN23F_04020
SPN23F_04070
SPN23F_04080
SPN23F_04090
SPN23F_04100
SPN23F_04120
SPN23F_04140
SPN23F_04160
SPN23F_04220
SPN23F_04260
SPN23F_04270
SPN23F_04300
SPN23F_04320
SPN23F_04360
SPN23F_04370
SPN23F_04380
SPN23F_04390
SPN23F_04420
SPN23F_04430
SPN23F_04440
SPN23F_04450
SPN23F_04480
SPN23F_04500
SPN23F_04510
SPN23F_04530
SPN23F_04540
SPN23F_04550
SPN23F_04560
SPN23F_04660
SPN23F_04680
SPN23F_04720
SPN23F_04730
SPN23F_04740
SPN23F_04780
SPN23F_04960
SPN23F_04980
SPN23F_05000
SPN23F_05010
SPN23F_05030
SPN23F_05070
SPN23F_05090
SPN23F_05100
SPN23F_05220
SPN23F_05230
SPN23F_05240
SPN23F_05290
SPN23F_05300
SPN23F_05320
SPN23F_05330
SPN23F_05350
SPN23F_05400
SPN23F_05410
SPN23F_05420
SPN23F_05430
SPN23F_05440
SPN23F_05450
SPN23F_05510
SPN23F_05520
SPN23F_05550
SPN23F_05600
SPN23F_05610
SPN23F_05620
SPN23F_05630
SPN23F_05650
SPN23F_05690
SPN23F_05700
SPN23F_05890
SPN23F_05900
SPN23F_05910
SPN23F_05920
SPN23F_05930
SPN23F_05940
SPN23F_05950
SPN23F_05960
SPN23F_06040
SPN23F_06050
SPN23F_06070
SPN23F_06080
SPN23F_06090
SPN23F_06100
SPN23F_06120
SPN23F_06140
SPN23F_06160
SPN23F_06220
SPN23F_06230
SPN23F_06250
SPN23F_06380
SPN23F_06440
SPN23F_06480
SPN23F_06490
SPN23F_06500
SPN23F_06520
SPN23F_06530
SPN23F_06540
SPN23F_06550
SPN23F_06600
SPN23F_06660
SPN23F_06670
SPN23F_06690
SPN23F_06700
SPN23F_06720
SPN23F_06770
SPN23F_06780
SPN23F_06790
SPN23F_06800
SPN23F_06830
SPN23F_06840
SPN23F_06870
SPN23F_06880
SPN23F_06920
SPN23F_06940
SPN23F_06950
SPN23F_06960
SPN23F_06970
SPN23F_06990
SPN23F_07000
SPN23F_07010
SPN23F_07030
SPN23F_07050
SPN23F_07100
SPN23F_07110
SPN23F_07120
SPN23F_07140
SPN23F_07160
SPN23F_07190
SPN23F_07200
SPN23F_07250
SPN23F_07270
SPN23F_07280
SPN23F_07300
SPN23F_07310
SPN23F_07320
SPN23F_07330
SPN23F_07340
SPN23F_07350
SPN23F_07360
SPN23F_07430
SPN23F_07450
SPN23F_07460
SPN23F_07490
SPN23F_07500
SPN23F_07520
SPN23F_07570
SPN23F_07600
SPN23F_07620
SPN23F_07640
SPN23F_07660
SPN23F_07680
SPN23F_07690
SPN23F_07760
SPN23F_07770
SPN23F_07810
SPN23F_07830
SPN23F_07870
SPN23F_07880
SPN23F_07900
SPN23F_07930
SPN23F_07940
SPN23F_07950
SPN23F_07960
SPN23F_07990
SPN23F_08040
SPN23F_08060
SPN23F_08160
SPN23F_08180
SPN23F_08190
SPN23F_08210
SPN23F_08250
SPN23F_08260
SPN23F_08270
SPN23F_08310
SPN23F_08330
SPN23F_08420
SPN23F_08440
SPN23F_08450
SPN23F_08470
SPN23F_08500
SPN23F_08510
SPN23F_08520
SPN23F_08550
SPN23F_08560
SPN23F_08570
SPN23F_08580
SPN23F_08670
SPN23F_08680
SPN23F_08690
SPN23F_08850
SPN23F_08860
SPN23F_08870
SPN23F_08910
SPN23F_08920
SPN23F_08940
SPN23F_08950
SPN23F_08960
SPN23F_08980
SPN23F_08990
SPN23F_09000
SPN23F_09010
SPN23F_09040
SPN23F_09050
SPN23F_09090
SPN23F_09100
SPN23F_09110
SPN23F_09130
SPN23F_09140
SPN23F_09150
SPN23F_09160
SPN23F_09170
SPN23F_09180
SPN23F_09190
SPN23F_09250
SPN23F_09260
SPN23F_09280
SPN23F_09330
SPN23F_09340
SPN23F_09350
SPN23F_09370
SPN23F_09440
SPN23F_09880
SPN23F_09920
SPN23F_09950
SPN23F_09960
SPN23F_09980
SPN23F_10010
SPN23F_10030
SPN23F_10050
SPN23F_10090
SPN23F_10110
SPN23F_10130
SPN23F_10140
SPN23F_10150
SPN23F_10170
SPN23F_10200
SPN23F_10240
SPN23F_10260
SPN23F_10270
SPN23F_10280
SPN23F_10310
SPN23F_10320
SPN23F_10330
SPN23F_10340
SPN23F_10380
SPN23F_10480
SPN23F_10490
SPN23F_10600
SPN23F_10660
SPN23F_10670
SPN23F_10680
SPN23F_10710
SPN23F_10720
SPN23F_10790
SPN23F_10800
SPN23F_10820
SPN23F_10830
SPN23F_10870
SPN23F_10900
SPN23F_10910
SPN23F_10920
SPN23F_11000
SPN23F_11020
SPN23F_11030
SPN23F_11040
SPN23F_11060
SPN23F_11080
SPN23F_11100
SPN23F_11140
SPN23F_11160
SPN23F_11170
SPN23F_11200
SPN23F_11230
SPN23F_11260
SPN23F_11270
SPN23F_11280
SPN23F_11290
SPN23F_11370
SPN23F_11380
SPN23F_11400
SPN23F_11430
SPN23F_11510
SPN23F_11550
SPN23F_11590
SPN23F_11610
SPN23F_11620
SPN23F_11630
SPN23F_11640
SPN23F_11650
SPN23F_11660
SPN23F_11670
SPN23F_11680
SPN23F_11700
SPN23F_11710
SPN23F_11720
SPN23F_11740
SPN23F_11790
SPN23F_11800
SPN23F_11820
SPN23F_11830
SPN23F_11860
SPN23F_11870
SPN23F_11880
SPN23F_11890
SPN23F_11910
SPN23F_11920
SPN23F_13190
SPN23F_13200
SPN23F_13230
SPN23F_13240
SPN23F_13270
SPN23F_13280
SPN23F_13290
SPN23F_13310
SPN23F_13330
SPN23F_13340
SPN23F_13350
SPN23F_13370
SPN23F_13390
SPN23F_13400
SPN23F_13410
SPN23F_13420
SPN23F_13430
SPN23F_13440
SPN23F_13470
SPN23F_13480
SPN23F_13490
SPN23F_13510
SPN23F_13560
SPN23F_13570
SPN23F_13590
SPN23F_13600
SPN23F_13610
SPN23F_13650
SPN23F_13690
SPN23F_13700
SPN23F_13710
SPN23F_13720
SPN23F_13740
SPN23F_13750
SPN23F_13760
SPN23F_13770
SPN23F_13780
SPN23F_13790
SPN23F_13800
SPN23F_13830
SPN23F_13850
SPN23F_13860
SPN23F_14140
SPN23F_14160
SPN23F_14200
SPN23F_14210
SPN23F_14220
SPN23F_14230
SPN23F_14240
SPN23F_14250
SPN23F_14260
SPN23F_14270
SPN23F_14300
SPN23F_14320
SPN23F_14370
SPN23F_14380
SPN23F_14390
SPN23F_14420
SPN23F_14430
SPN23F_14450
SPN23F_14460
SPN23F_14530
SPN23F_14560
SPN23F_14640
SPN23F_14660
SPN23F_14670
SPN23F_14680
SPN23F_14690
SPN23F_14700
SPN23F_14710
SPN23F_14720
SPN23F_14730
SPN23F_14740
SPN23F_14750
SPN23F_14760
SPN23F_14770
SPN23F_14780
SPN23F_14810
SPN23F_14830
SPN23F_14860
SPN23F_14880
SPN23F_14890
SPN23F_14920
SPN23F_14960
SPN23F_14970
SPN23F_14980
SPN23F_14990
SPN23F_15010
SPN23F_15020
SPN23F_15030
SPN23F_15040
SPN23F_15050
SPN23F_15130
SPN23F_15160
SPN23F_15180
SPN23F_15190
SPN23F_15200
SPN23F_15220
SPN23F_15230
SPN23F_15250
SPN23F_15270
SPN23F_15280
SPN23F_15810
SPN23F_15820
SPN23F_15830
SPN23F_15840
SPN23F_15850
SPN23F_15860
SPN23F_15870
SPN23F_15880
SPN23F_15890
SPN23F_15910
SPN23F_15920
SPN23F_15940
SPN23F_15970
SPN23F_15990
SPN23F_16000
SPN23F_16030
SPN23F_16040
SPN23F_16050
SPN23F_16060
SPN23F_16140
SPN23F_16150
SPN23F_16160
SPN23F_16170
SPN23F_16190
SPN23F_16210
SPN23F_16230
SPN23F_16240
SPN23F_16250
SPN23F_16260
SPN23F_16290
SPN23F_16330
SPN23F_16360
SPN23F_16380
SPN23F_16480
SPN23F_16490
SPN23F_16500
SPN23F_16510
SPN23F_16520
SPN23F_16530
SPN23F_16550
SPN23F_16570
SPN23F_16600
SPN23F_16620
SPN23F_16630
SPN23F_16640
SPN23F_16650
SPN23F_16660
SPN23F_16670
SPN23F_16680
SPN23F_16720
SPN23F_16730
SPN23F_16750
SPN23F_16760
SPN23F_16820
SPN23F_16830
SPN23F_16890
SPN23F_16950
SPN23F_16970
SPN23F_16980
SPN23F_16990
SPN23F_17000
SPN23F_17010
SPN23F_17100
SPN23F_17120
SPN23F_17140
SPN23F_17150
SPN23F_17160
SPN23F_17210
SPN23F_17220
SPN23F_17260
SPN23F_17270
SPN23F_17280
SPN23F_17340
SPN23F_17370
SPN23F_17380
SPN23F_17390
SPN23F_17400
SPN23F_17410
SPN23F_17420
SPN23F_17490
SPN23F_17530
SPN23F_17540
SPN23F_17550
SPN23F_17560
SPN23F_17580
SPN23F_17590
SPN23F_17850
SPN23F_17860
SPN23F_17870
SPN23F_17940
SPN23F_17950
SPN23F_18010
SPN23F_18020
SPN23F_18130
SPN23F_18140
SPN23F_18310
SPN23F_18320
SPN23F_18330
SPN23F_18340
SPN23F_18360
SPN23F_18390
SPN23F_18410
SPN23F_18530
SPN23F_18540
SPN23F_18670
SPN23F_18680
SPN23F_18760
SPN23F_18770
SPN23F_18780
SPN23F_18800
SPN23F_18820
SPN23F_18830
SPN23F_18850
SPN23F_18860
SPN23F_18870
SPN23F_18880
SPN23F_18900
SPN23F_18910
SPN23F_18920
SPN23F_18930
SPN23F_18940
SPN23F_18950
SPN23F_18960
SPN23F_18980
SPN23F_19060
SPN23F_19070
SPN23F_19080
SPN23F_19100
SPN23F_19110
SPN23F_19150
SPN23F_19190
SPN23F_19240
SPN23F_19250
SPN23F_19300
SPN23F_19310
SPN23F_19330
SPN23F_19350
SPN23F_19360
SPN23F_19410
SPN23F_19460
SPN23F_19480
SPN23F_19490
SPN23F_19610
SPN23F_19620
SPN23F_19630
SPN23F_19640
SPN23F_19650
SPN23F_19660
SPN23F_19670
SPN23F_19800
SPN23F_19820
SPN23F_19830
SPN23F_19850
SPN23F_19860
SPN23F_19900
SPN23F_19910
SPN23F_19930
SPN23F_19940
SPN23F_19950
SPN23F_19960
SPN23F_19970
SPN23F_20010
SPN23F_20020
SPN23F_20030
SPN23F_20040
SPN23F_20050
SPN23F_20070
SPN23F_20110
SPN23F_20120
SPN23F_20140
SPN23F_20170
SPN23F_20180
SPN23F_20190
SPN23F_20200
SPN23F_20230
SPN23F_20290
SPN23F_20300
SPN23F_20330
SPN23F_20370
SPN23F_20400
SPN23F_20440
SPN23F_20450
SPN23F_20460
SPN23F_20480
SPN23F_20500
SPN23F_20540
SPN23F_20570
SPN23F_20580
SPN23F_20590
SPN23F_20600
SPN23F_20620
SPN23F_20630
SPN23F_20670
SPN23F_20710
SPN23F_20750
SPN23F_20770
SPN23F_20790
SPN23F_20800
SPN23F_20810
SPN23F_20820
SPN23F_20940
SPN23F_20970
SPN23F_21020
SPN23F_21030
SPN23F_21070
SPN23F_21080
SPN23F_21090
SPN23F_21100
SPN23F_21110
SPN23F_21120
SPN23F_21130
SPN23F_21160
SPN23F_21170
SPN23F_21180
SPN23F_21190
SPN23F_21200
SPN23F_21210
SPN23F_21230
SPN23F_21240
SPN23F_21250
SPN23F_21260
SPN23F_21270
SPN23F_21310
SPN23F_21320
SPN23F_21340
SPN23F_21350
SPN23F_21360
SPN23F_21370
SPN23F_21400
SPN23F_21410
SPN23F_21560
SPN23F_21580
SPN23F_21590
SPN23F_21610
SPN23F_21620
SPN23F_21630
SPN23F_21640
SPN23F_21660
SPN23F_21670
SPN23F_21740
SPN23F_22020
SPN23F_22030
SPN23F_22040
SPN23F_22060
SPN23F_22070
SPN23F_22080
SPN23F_22190
SPN23F_22270
SPN23F_22280
SPN23F_22300
SPN23F_22310
SPN23F_22350
SPN23F_22360
SPN23F_22370
SPN23F_22390
SPN23F_22400
SPN23F_22410
SPN23F_22420
SPN23F_22470
SPN23F_22490
SPN23F_22500
SPN23F_22510
SPN23F_22520
SPN23F_22530
SPN23F_22540
SPN23F_22550
SPN23F_22560
SPN23F_22580
SPN23F_22590
SPN23F_22600
SPN23F_22610
SPN23F_22620
SPN23F_22630
SPN23F_22710
SPN23F_22730

## Sheet: COGs_only
Table S6 (COGs only): S. pneumoniae genes estimated to be core genes by the COGs-based method only.
Locus
SPN23F_00740
SPN23F_00820
SPN23F_00970
SPN23F_01030
SPN23F_01140
SPN23F_01340
SPN23F_01390
SPN23F_01410
SPN23F_01540
SPN23F_01550
SPN23F_01600
SPN23F_01610
SPN23F_01680
SPN23F_01770
SPN23F_01790
SPN23F_01800
SPN23F_01820
SPN23F_01880
SPN23F_01930
SPN23F_02200
SPN23F_02270
SPN23F_02280
SPN23F_02360
SPN23F_02410
SPN23F_02450
SPN23F_02480
SPN23F_02560
SPN23F_02590
SPN23F_02600
SPN23F_02660
SPN23F_02750
SPN23F_02770
SPN23F_02780
SPN23F_02810
SPN23F_02830
SPN23F_02840
SPN23F_03050
SPN23F_03070
SPN23F_03090
SPN23F_03150
SPN23F_03410
SPN23F_03530
SPN23F_03560
SPN23F_04110
SPN23F_04150
SPN23F_04170
SPN23F_04180
SPN23F_04190
SPN23F_04240
SPN23F_04250
SPN23F_04410
SPN23F_04460
SPN23F_04650
SPN23F_04670
SPN23F_04700
SPN23F_04750
SPN23F_04760
SPN23F_04790
SPN23F_04970
SPN23F_04990
SPN23F_05020
SPN23F_05040
SPN23F_05050
SPN23F_05080
SPN23F_05120
SPN23F_05140
SPN23F_05210
SPN23F_05250
SPN23F_05260
SPN23F_05340
SPN23F_05480
SPN23F_05530
SPN23F_05660
SPN23F_05680
SPN23F_05860
SPN23F_05970
SPN23F_05980
SPN23F_06000
SPN23F_06110
SPN23F_06130
SPN23F_06150
SPN23F_06210
SPN23F_06240
SPN23F_06260
SPN23F_06460
SPN23F_06510
SPN23F_06650
SPN23F_06710
SPN23F_06730
SPN23F_06740
SPN23F_06750
SPN23F_06810
SPN23F_06820
SPN23F_06860
SPN23F_06890
SPN23F_07020
SPN23F_07130
SPN23F_07170
SPN23F_07180
SPN23F_07420
SPN23F_07440
SPN23F_07480
SPN23F_07630
SPN23F_07650
SPN23F_07730
SPN23F_07740
SPN23F_07780
SPN23F_07800
SPN23F_07910
SPN23F_07920
SPN23F_07970
SPN23F_07980
SPN23F_08010
SPN23F_08020
SPN23F_08030
SPN23F_08170
SPN23F_08240
SPN23F_08390
SPN23F_08430
SPN23F_08460
SPN23F_08530
SPN23F_08540
SPN23F_08590
SPN23F_08600
SPN23F_08650
SPN23F_08660
SPN23F_08700
SPN23F_08840
SPN23F_08890
SPN23F_08930
SPN23F_08970
SPN23F_09030
SPN23F_09120
SPN23F_09270
SPN23F_09380
SPN23F_09390
SPN23F_09400
SPN23F_09420
SPN23F_09430
SPN23F_09450
SPN23F_09460
SPN23F_09470
SPN23F_09480
SPN23F_09490
SPN23F_09500
SPN23F_09510
SPN23F_09890
SPN23F_09900
SPN23F_09910
SPN23F_09930
SPN23F_09940
SPN23F_09970
SPN23F_10000
SPN23F_10020
SPN23F_10040
SPN23F_10080
SPN23F_10180
SPN23F_10190
SPN23F_10350
SPN23F_10540
SPN23F_10570
SPN23F_10610
SPN23F_10630
SPN23F_10650
SPN23F_10690
SPN23F_10700
SPN23F_10740
SPN23F_10780
SPN23F_10810
SPN23F_10850
SPN23F_10860
SPN23F_10890
SPN23F_11050
SPN23F_11070
SPN23F_11110
SPN23F_11150
SPN23F_11210
SPN23F_11220
SPN23F_11240
SPN23F_11250
SPN23F_11300
SPN23F_11310
SPN23F_11320
SPN23F_11330
SPN23F_11340
SPN23F_11350
SPN23F_11360
SPN23F_11390
SPN23F_11420
SPN23F_11440
SPN23F_11500
SPN23F_11520
SPN23F_11560
SPN23F_11570
SPN23F_11580
SPN23F_11690
SPN23F_11730
SPN23F_11770
SPN23F_11780
SPN23F_11810
SPN23F_11840
SPN23F_11900
SPN23F_11970
SPN23F_13220
SPN23F_13260
SPN23F_13300
SPN23F_13320
SPN23F_13360
SPN23F_13450
SPN23F_13500
SPN23F_13520
SPN23F_13530
SPN23F_13540
SPN23F_13620
SPN23F_13670
SPN23F_13680
SPN23F_13730
SPN23F_13840
SPN23F_13870
SPN23F_14100
SPN23F_14130
SPN23F_14280
SPN23F_14310
SPN23F_14330
SPN23F_14350
SPN23F_14360
SPN23F_14400
SPN23F_14630
SPN23F_14650
SPN23F_14800
SPN23F_14820
SPN23F_14840
SPN23F_14850
SPN23F_14870
SPN23F_14910
SPN23F_14930
SPN23F_14940
SPN23F_15000
SPN23F_15070
SPN23F_15080
SPN23F_15100
SPN23F_15150
SPN23F_15170
SPN23F_15210
SPN23F_15240
SPN23F_15950
SPN23F_16010
SPN23F_16020
SPN23F_16200
SPN23F_16270
SPN23F_16280
SPN23F_16300
SPN23F_16340
SPN23F_16350
SPN23F_16370
SPN23F_16390
SPN23F_16450
SPN23F_16460
SPN23F_16710
SPN23F_16740
SPN23F_16780
SPN23F_16810
SPN23F_16840
SPN23F_16880
SPN23F_16900
SPN23F_16920
SPN23F_16960
SPN23F_17110
SPN23F_17130
SPN23F_17250
SPN23F_17330
SPN23F_17350
SPN23F_17360
SPN23F_17500
SPN23F_17510
SPN23F_17570
SPN23F_17880
SPN23F_17930
SPN23F_18110
SPN23F_18150
SPN23F_18270
SPN23F_18280
SPN23F_18370
SPN23F_18560
SPN23F_18630
SPN23F_18660
SPN23F_18690
SPN23F_18750
SPN23F_18840
SPN23F_18890
SPN23F_18970
SPN23F_19050
SPN23F_19120
SPN23F_19140
SPN23F_19170
SPN23F_19230
SPN23F_19320
SPN23F_19470
SPN23F_19810
SPN23F_19840
SPN23F_19880
SPN23F_19980
SPN23F_20150
SPN23F_20210
SPN23F_20220
SPN23F_20240
SPN23F_20310
SPN23F_20420
SPN23F_20490
SPN23F_20510
SPN23F_20520
SPN23F_20610
SPN23F_20640
SPN23F_20660
SPN23F_20700
SPN23F_20720
SPN23F_20740
SPN23F_20760
SPN23F_20780
SPN23F_20850
SPN23F_20870
SPN23F_20880
SPN23F_20890
SPN23F_20910
SPN23F_20950
SPN23F_20980
SPN23F_21000
SPN23F_21150
SPN23F_21220
SPN23F_21500
SPN23F_21600
SPN23F_21790
SPN23F_22180
SPN23F_22290
SPN23F_22320
SPN23F_22340
SPN23F_22380
SPN23F_22430
SPN23F_22480
SPN23F_22640
SPN23F_22670
SPN23F_22680
SPN23F_22690
SPN23F_22720

## Sheet: Bayesian_Only
Table S6 (Bayesian only): S. pneumoniae genes estimated to be core genes by the Bayesian method only.
Locus
SPN23F_00080
SPN23F_00110
SPN23F_00530
SPN23F_00600
SPN23F_00640
SPN23F_00870
SPN23F_00890
SPN23F_00960
SPN23F_01100
SPN23F_01170
SPN23F_01190
SPN23F_01620
SPN23F_01630
SPN23F_01900
SPN23F_01940
SPN23F_02120
SPN23F_02290
SPN23F_02320
SPN23F_02380
SPN23F_02440
SPN23F_02620
SPN23F_02700
SPN23F_02820
SPN23F_03570
SPN23F_03590
SPN23F_04340
SPN23F_04770
SPN23F_05280
SPN23F_05460
SPN23F_05540
SPN23F_05560
SPN23F_05570
SPN23F_05640
SPN23F_05641
SPN23F_06060
SPN23F_06170
SPN23F_06400
SPN23F_06430
SPN23F_06450
SPN23F_06560
SPN23F_06590
SPN23F_06680
SPN23F_07240
SPN23F_07380
SPN23F_07590
SPN23F_07790
SPN23F_07820
SPN23F_08150
SPN23F_08230
SPN23F_08290
SPN23F_08321
SPN23F_08780
SPN23F_09410
SPN23F_09990
SPN23F_10100
SPN23F_10160
SPN23F_11010
SPN23F_11090
SPN23F_11600
SPN23F_11930
SPN23F_13210
SPN23F_13380
SPN23F_13630
SPN23F_13810
SPN23F_14150
SPN23F_14290
SPN23F_14590
SPN23F_15260
SPN23F_15930
SPN23F_15960
SPN23F_16100
SPN23F_16120
SPN23F_16180
SPN23F_16320
SPN23F_16690
SPN23F_16860
SPN23F_16930
SPN23F_17170
SPN23F_18040
SPN23F_18050
SPN23F_18350
SPN23F_18550
SPN23F_18580
SPN23F_18590
SPN23F_18600
SPN23F_18610
SPN23F_18810
SPN23F_19180
SPN23F_19380
SPN23F_19390
SPN23F_19890
SPN23F_19990
SPN23F_20080
SPN23F_20380
SPN23F_20830
SPN23F_20900
SPN23F_21330
SPN23F_21430
SPN23F_21650
SPN23F_21750
SPN23F_21760
SPN23F_21770
SPN23F_22100
SPN23F_22200
SPN23F_22220
SPN23F_22260
SPN23F_22330
SPN23F_22570
