# Supplementary material for: Defining the Estimated Core Genome of Bacterial Populations Using a Bayesian Decision Model
Source: PLoS Comput Biol. 2014 Aug 21;10(8):e1003788. doi: 10.1371/journal.pcbi.1003788 (PMC4140633; doi:10.1371/journal.pcbi.1003788)
Supplement: Table S7 — Summary of the comparison between MRSA CC5 and CC22. (XLSX) [file pcbi.1003788.s010.xlsx]

## Sheet: Shared
Table S7 (shared): Estimated core genes found among S. aureus genomes from clonal complexes (CCs) 5 and 22.
Locus
SAEMRSA15_00020
SAEMRSA15_00040
SAEMRSA15_00050
SAEMRSA15_00090
SAEMRSA15_00150
SAEMRSA15_00160
SAEMRSA15_00180
SAEMRSA15_00200
SAEMRSA15_00220
SAEMRSA15_00760
SAEMRSA15_01000
SAEMRSA15_01050
SAEMRSA15_01200
SAEMRSA15_01210
SAEMRSA15_03090
SAEMRSA15_03200
SAEMRSA15_03220
SAEMRSA15_03330
SAEMRSA15_04080
SAEMRSA15_04200
SAEMRSA15_04230
SAEMRSA15_04240
SAEMRSA15_04250
SAEMRSA15_04260
SAEMRSA15_04360
SAEMRSA15_04400
SAEMRSA15_04430
SAEMRSA15_04550
SAEMRSA15_04560
SAEMRSA15_04580
SAEMRSA15_04620
SAEMRSA15_04640
SAEMRSA15_04650
SAEMRSA15_04660
SAEMRSA15_04670
SAEMRSA15_04720
SAEMRSA15_04730
SAEMRSA15_04740
SAEMRSA15_04750
SAEMRSA15_05160
SAEMRSA15_05180
SAEMRSA15_05190
SAEMRSA15_05350
SAEMRSA15_05630
SAEMRSA15_05670
SAEMRSA15_06090
SAEMRSA15_06320
SAEMRSA15_06570
SAEMRSA15_06690
SAEMRSA15_06840
SAEMRSA15_06940
SAEMRSA15_06990
SAEMRSA15_07000
SAEMRSA15_07010
SAEMRSA15_07020
SAEMRSA15_07030
SAEMRSA15_07050
SAEMRSA15_07060
SAEMRSA15_07070
SAEMRSA15_07080
SAEMRSA15_07190
SAEMRSA15_07350
SAEMRSA15_07620
SAEMRSA15_07640
SAEMRSA15_07790
SAEMRSA15_07800
SAEMRSA15_07810
SAEMRSA15_07910
SAEMRSA15_08170
SAEMRSA15_08410
SAEMRSA15_08890
SAEMRSA15_08900
SAEMRSA15_09030
SAEMRSA15_09040
SAEMRSA15_09130
SAEMRSA15_09140
SAEMRSA15_09230
SAEMRSA15_09250
SAEMRSA15_09260
SAEMRSA15_09750
SAEMRSA15_10190
SAEMRSA15_10260
SAEMRSA15_10340
SAEMRSA15_10350
SAEMRSA15_10380
SAEMRSA15_10570
SAEMRSA15_10630
SAEMRSA15_10650
SAEMRSA15_10700
SAEMRSA15_10710
SAEMRSA15_10720
SAEMRSA15_10730
SAEMRSA15_10910
SAEMRSA15_10920
SAEMRSA15_11060
SAEMRSA15_11760
SAEMRSA15_11820
SAEMRSA15_11860
SAEMRSA15_12590
SAEMRSA15_12630
SAEMRSA15_12650
SAEMRSA15_13250
SAEMRSA15_13270
SAEMRSA15_13310
SAEMRSA15_13330
SAEMRSA15_14150
SAEMRSA15_14480
SAEMRSA15_14490
SAEMRSA15_14710
SAEMRSA15_14730
SAEMRSA15_14880
SAEMRSA15_15470
SAEMRSA15_15520
SAEMRSA15_15570
SAEMRSA15_15610
SAEMRSA15_15620
SAEMRSA15_15640
SAEMRSA15_15790
SAEMRSA15_15830
SAEMRSA15_15890
SAEMRSA15_15900
SAEMRSA15_15910
SAEMRSA15_15930
SAEMRSA15_16030
SAEMRSA15_16040
SAEMRSA15_16080
SAEMRSA15_16090
SAEMRSA15_16180
SAEMRSA15_16280
SAEMRSA15_16580
SAEMRSA15_16750
SAEMRSA15_17360
SAEMRSA15_17370
SAEMRSA15_17620
SAEMRSA15_18070
SAEMRSA15_18080
SAEMRSA15_18110
SAEMRSA15_18150
SAEMRSA15_18290
SAEMRSA15_19370
SAEMRSA15_19380
SAEMRSA15_19470
SAEMRSA15_19490
SAEMRSA15_19640
SAEMRSA15_19650
SAEMRSA15_19680
SAEMRSA15_19750
SAEMRSA15_19760
SAEMRSA15_19810
SAEMRSA15_20020
SAEMRSA15_20070
SAEMRSA15_20080
SAEMRSA15_20100
SAEMRSA15_20120
SAEMRSA15_20150
SAEMRSA15_20160
SAEMRSA15_20170
SAEMRSA15_20200
SAEMRSA15_20260
SAEMRSA15_20290
SAEMRSA15_20320
SAEMRSA15_20350
SAEMRSA15_20420
SAEMRSA15_20440
SAEMRSA15_20460
SAEMRSA15_20610
SAEMRSA15_20960
SAEMRSA15_20970
SAEMRSA15_20990
SAEMRSA15_21010
SAEMRSA15_21170
SAEMRSA15_21220
SAEMRSA15_21230
SAEMRSA15_21240
SAEMRSA15_21250
SAEMRSA15_21260
SAEMRSA15_21280
SAEMRSA15_21300
SAEMRSA15_21310
SAEMRSA15_21320
SAEMRSA15_21330
SAEMRSA15_21340
SAEMRSA15_21350
SAEMRSA15_21360
SAEMRSA15_21370
SAEMRSA15_21390
SAEMRSA15_21400
SAEMRSA15_21410
SAEMRSA15_21430
SAEMRSA15_21440
SAEMRSA15_21450
SAEMRSA15_21470
SAEMRSA15_21480
SAEMRSA15_21490
SAEMRSA15_21500
SAEMRSA15_21600
SAEMRSA15_21660
SAEMRSA15_21740
SAEMRSA15_21760
SAEMRSA15_21880
SAEMRSA15_21890
SAEMRSA15_22440
SAEMRSA15_22780
SAEMRSA15_22870
SAEMRSA15_22930
SAEMRSA15_23100
SAEMRSA15_23640
SAEMRSA15_23980
SAEMRSA15_24010
SAEMRSA15_24220
SAEMRSA15_24640
SAEMRSA15_25020
SAEMRSA15_25100
SAEMRSA15_25110
SAEMRSA15_25170
SAEMRSA15_25190
SAEMRSA15_25890
SAEMRSA15_26080
SAEMRSA15_26120
SAEMRSA15_00030
SAEMRSA15_00100
SAEMRSA15_00120
SAEMRSA15_00130
SAEMRSA15_00710
SAEMRSA15_01080
SAEMRSA15_01990
SAEMRSA15_02300
SAEMRSA15_02710
SAEMRSA15_02740
SAEMRSA15_02900
SAEMRSA15_03100
SAEMRSA15_03120
SAEMRSA15_03130
SAEMRSA15_03180
SAEMRSA15_03390
SAEMRSA15_03750
SAEMRSA15_03840
SAEMRSA15_04050
SAEMRSA15_04090
SAEMRSA15_04110
SAEMRSA15_04130
SAEMRSA15_04170
SAEMRSA15_04210
SAEMRSA15_04280
SAEMRSA15_04330
SAEMRSA15_04340
SAEMRSA15_04390
SAEMRSA15_04450
SAEMRSA15_04480
SAEMRSA15_04860
SAEMRSA15_04930
SAEMRSA15_04940
SAEMRSA15_04970
SAEMRSA15_04980
SAEMRSA15_05110
SAEMRSA15_05150
SAEMRSA15_05210
SAEMRSA15_05320
SAEMRSA15_05340
SAEMRSA15_05710
SAEMRSA15_05720
SAEMRSA15_05770
SAEMRSA15_05850
SAEMRSA15_05870
SAEMRSA15_05990
SAEMRSA15_06120
SAEMRSA15_06250
SAEMRSA15_06360
SAEMRSA15_06520
SAEMRSA15_06540
SAEMRSA15_06700
SAEMRSA15_06710
SAEMRSA15_06740
SAEMRSA15_06920
SAEMRSA15_07260
SAEMRSA15_07320
SAEMRSA15_07520
SAEMRSA15_07570
SAEMRSA15_07590
SAEMRSA15_07660
SAEMRSA15_07730
SAEMRSA15_07840
SAEMRSA15_07920
SAEMRSA15_07930
SAEMRSA15_07980
SAEMRSA15_08270
SAEMRSA15_08370
SAEMRSA15_08930
SAEMRSA15_08980
SAEMRSA15_09200
SAEMRSA15_09210
SAEMRSA15_09560
SAEMRSA15_09670
SAEMRSA15_09810
SAEMRSA15_10110
SAEMRSA15_10120
SAEMRSA15_10510
SAEMRSA15_10540
SAEMRSA15_10550
SAEMRSA15_10690
SAEMRSA15_10870
SAEMRSA15_11380
SAEMRSA15_12610
SAEMRSA15_12850
SAEMRSA15_12860
SAEMRSA15_13020
SAEMRSA15_13060
SAEMRSA15_13080
SAEMRSA15_13360
SAEMRSA15_13430
SAEMRSA15_14220
SAEMRSA15_14340
SAEMRSA15_14560
SAEMRSA15_14900
SAEMRSA15_15110
SAEMRSA15_15230
SAEMRSA15_15350
SAEMRSA15_15400
SAEMRSA15_15460
SAEMRSA15_15600
SAEMRSA15_15630
SAEMRSA15_15960
SAEMRSA15_16150
SAEMRSA15_16160
SAEMRSA15_16450
SAEMRSA15_16470
SAEMRSA15_16570
SAEMRSA15_17410
SAEMRSA15_17470
SAEMRSA15_17500
SAEMRSA15_17590
SAEMRSA15_17760
SAEMRSA15_17820
SAEMRSA15_17830
SAEMRSA15_17860
SAEMRSA15_17890
SAEMRSA15_17910
SAEMRSA15_17930
SAEMRSA15_17950
SAEMRSA15_17990
SAEMRSA15_18140
SAEMRSA15_18210
SAEMRSA15_18220
SAEMRSA15_19540
SAEMRSA15_19580
SAEMRSA15_19790
SAEMRSA15_19900
SAEMRSA15_19920
SAEMRSA15_20060
SAEMRSA15_20270
SAEMRSA15_20330
SAEMRSA15_20340
SAEMRSA15_20410
SAEMRSA15_20470
SAEMRSA15_20670
SAEMRSA15_20710
SAEMRSA15_20780
SAEMRSA15_20920
SAEMRSA15_21130
SAEMRSA15_21180
SAEMRSA15_21520
SAEMRSA15_21560
SAEMRSA15_21780
SAEMRSA15_21990
SAEMRSA15_22020
SAEMRSA15_22030
SAEMRSA15_22080
SAEMRSA15_22260
SAEMRSA15_22510
SAEMRSA15_22730
SAEMRSA15_23110
SAEMRSA15_23120
SAEMRSA15_23130
SAEMRSA15_23150
SAEMRSA15_23160
SAEMRSA15_23400
SAEMRSA15_23490
SAEMRSA15_24050
SAEMRSA15_24080
SAEMRSA15_24140
SAEMRSA15_24240
SAEMRSA15_24420
SAEMRSA15_24430
SAEMRSA15_24450
SAEMRSA15_24620
SAEMRSA15_24630
SAEMRSA15_24670
SAEMRSA15_24730
SAEMRSA15_24910
SAEMRSA15_24920
SAEMRSA15_25040
SAEMRSA15_25070
SAEMRSA15_25080
SAEMRSA15_25650
SAEMRSA15_26070
SAEMRSA15_26100

## Sheet: CC5_only
Table S7 (CC 5 only): Estimated core genes found among S. aureus genomes from clonal complex (CC) 5 only, and the Cluster of Orthologous Groups (COG) functional category of each gene.
Locus	COG
SAEMRSA15_06800	J
SAEMRSA15_08260	J
SAEMRSA15_09570	J
SAEMRSA15_09690	J
SAEMRSA15_10480	J
SAEMRSA15_11020	J
SAEMRSA15_11070	J
SAEMRSA15_13150	J
SAEMRSA15_15050	J
SAEMRSA15_15360	J
SAEMRSA15_15560	J
SAEMRSA15_16370	J
SAEMRSA15_16660	J
SAEMRSA15_18060	J
SAEMRSA15_21270	J
SAEMRSA15_21380	J
SAEMRSA15_21420	J
SAEMRSA15_26110	J
SAEMRSA15_04190	J
SAEMRSA15_08450	J
SAEMRSA15_10490	J
SAEMRSA15_11040	J
SAEMRSA15_11220	J
SAEMRSA15_11270	J
SAEMRSA15_11830	J
SAEMRSA15_15390	J
SAEMRSA15_16610	J
SAEMRSA15_17600	J
SAEMRSA15_18040	J
SAEMRSA15_04700	K
SAEMRSA15_05440	K
SAEMRSA15_05600	K
SAEMRSA15_10880	K
SAEMRSA15_14810	K
SAEMRSA15_16440	K
SAEMRSA15_08550	K
SAEMRSA15_10410	K
SAEMRSA15_11000	K
SAEMRSA15_14450	K
SAEMRSA15_15440	K
SAEMRSA15_17520	K
SAEMRSA15_19730	K
SAEMRSA15_22130	K
SAEMRSA15_14670	KG
SAEMRSA15_12820	KR
SAEMRSA15_04060	L
SAEMRSA15_04100	L
SAEMRSA15_10830	L
SAEMRSA15_12030	L
SAEMRSA15_14190	L
SAEMRSA15_06470	L
SAEMRSA15_07370	L
SAEMRSA15_07960	L
SAEMRSA15_09530	L
SAEMRSA15_09740	L
SAEMRSA15_12120	L
SAEMRSA15_13140	L
SAEMRSA15_14400	L
SAEMRSA15_14430	L
SAEMRSA15_14860	L
SAEMRSA15_16210	L
SAEMRSA15_17490	L
SAEMRSA15_18020	L
SAEMRSA15_00010	L
SAEMRSA15_14210	LR
SAEMRSA15_10180	D
SAEMRSA15_26090	D
SAEMRSA15_10130	D
SAEMRSA15_13070	D
SAEMRSA15_16260	D
SAEMRSA15_01290	M
SAEMRSA15_02220	M
SAEMRSA15_07630	M
SAEMRSA15_07650	M
SAEMRSA15_10150	M
SAEMRSA15_10160	M
SAEMRSA15_11950	M
SAEMRSA15_12620	M
SAEMRSA15_12810	M
SAEMRSA15_16480	M
SAEMRSA15_05910	M
SAEMRSA15_06450	M
SAEMRSA15_08470	M
SAEMRSA15_10950	M
SAEMRSA15_15660	M
SAEMRSA15_06860	T
SAEMRSA15_17920	T
SAEMRSA15_06720	T
SAEMRSA15_09390	T
SAEMRSA15_10520	T
SAEMRSA15_14910	T
SAEMRSA15_16190	T
SAEMRSA15_17880	T
SAEMRSA15_12780	TK
SAEMRSA15_25290	TK
SAEMRSA15_06790	U
SAEMRSA15_21290	U
SAEMRSA15_12220	V
SAEMRSA15_12230	V
SAEMRSA15_17730	V
SAEMRSA15_18470	V
SAEMRSA15_08910	C
SAEMRSA15_09780	C
SAEMRSA15_11340	C
SAEMRSA15_12750	C
SAEMRSA15_14370	C
SAEMRSA15_14380	C
SAEMRSA15_14390	C
SAEMRSA15_16050	C
SAEMRSA15_16990	C
SAEMRSA15_17560	C
SAEMRSA15_20110	C
SAEMRSA15_20130	C
SAEMRSA15_22830	C
SAEMRSA15_22950	C
SAEMRSA15_22990	C
SAEMRSA15_01840	C
SAEMRSA15_05220	C
SAEMRSA15_07680	C
SAEMRSA15_07710	C
SAEMRSA15_09160	C
SAEMRSA15_09170	C
SAEMRSA15_10780	C
SAEMRSA15_10790	C
SAEMRSA15_16110	C
SAEMRSA15_18300	C
SAEMRSA15_20300	C
SAEMRSA15_21980	C
SAEMRSA15_24570	C
SAEMRSA15_03110	E
SAEMRSA15_08310	E
SAEMRSA15_10000	E
SAEMRSA15_10310	E
SAEMRSA15_12600	E
SAEMRSA15_14570	E
SAEMRSA15_19670	E
SAEMRSA15_21870	E
SAEMRSA15_25400	E
SAEMRSA15_01510	E
SAEMRSA15_03140	E
SAEMRSA15_03860	E
SAEMRSA15_04500	E
SAEMRSA15_06430	E
SAEMRSA15_06440	E
SAEMRSA15_08810	E
SAEMRSA15_09300	E
SAEMRSA15_14500	E
SAEMRSA15_14550	E
SAEMRSA15_16310	E
SAEMRSA15_16590	E
SAEMRSA15_20830	E
SAEMRSA15_24290	E
SAEMRSA15_19610	EG
SAEMRSA15_12580	EM
SAEMRSA15_03410	F
SAEMRSA15_03420	F
SAEMRSA15_04220	F
SAEMRSA15_04470	F
SAEMRSA15_08960	F
SAEMRSA15_09000	F
SAEMRSA15_09010	F
SAEMRSA15_10320	F
SAEMRSA15_10330	F
SAEMRSA15_10370	F
SAEMRSA15_13290	F
SAEMRSA15_16400	F
SAEMRSA15_04830	F
SAEMRSA15_04840	F
SAEMRSA15_06560	F
SAEMRSA15_07540	F
SAEMRSA15_10420	F
SAEMRSA15_11840	F
SAEMRSA15_06260	G
SAEMRSA15_14270	G
SAEMRSA15_14320	G
SAEMRSA15_14410	G
SAEMRSA15_20940	G
SAEMRSA15_02660	G
SAEMRSA15_11890	G
SAEMRSA15_16340	G
SAEMRSA15_16530	G
SAEMRSA15_16910	G
SAEMRSA15_20760	G
SAEMRSA15_22210	G
SAEMRSA15_22330	G
SAEMRSA15_05640	GM
SAEMRSA15_07820	H
SAEMRSA15_15800	H
SAEMRSA15_16770	H
SAEMRSA15_17380	H
SAEMRSA15_04460	H
SAEMRSA15_05070	H
SAEMRSA15_08570	H
SAEMRSA15_08730	H
SAEMRSA15_08750	H
SAEMRSA15_11050	H
SAEMRSA15_17710	H
SAEMRSA15_18230	H
SAEMRSA15_08740	HQ
SAEMRSA15_05200	I
SAEMRSA15_08120	I
SAEMRSA15_10930	I
SAEMRSA15_11160	I
SAEMRSA15_16100	I
SAEMRSA15_16410	I
SAEMRSA15_22660	I
SAEMRSA15_10620	I
SAEMRSA15_10940	I
SAEMRSA15_16720	I
SAEMRSA15_19970	I
SAEMRSA15_08130	IQ
SAEMRSA15_00930	IQR
SAEMRSA15_03340	O
SAEMRSA15_04520	O
SAEMRSA15_08040	O
SAEMRSA15_10860	O
SAEMRSA15_15850	O
SAEMRSA15_15860	O
SAEMRSA15_07450	O
SAEMRSA15_07480	O
SAEMRSA15_15310	O
SAEMRSA15_17700	O
SAEMRSA15_08290	OTN
SAEMRSA15_14750	P
SAEMRSA15_14760	P
SAEMRSA15_16800	P
SAEMRSA15_01090	P
SAEMRSA15_05560	P
SAEMRSA15_05890	P
SAEMRSA15_07340	P
SAEMRSA15_08400	P
SAEMRSA15_08530	P
SAEMRSA15_18000	P
SAEMRSA15_25940	P
SAEMRSA15_08320	Q
SAEMRSA15_04160	R
SAEMRSA15_13100	R
SAEMRSA15_14870	R
SAEMRSA15_17390	R
SAEMRSA15_18130	R
SAEMRSA15_24690	R
SAEMRSA15_06290	R
SAEMRSA15_06460	R
SAEMRSA15_06910	R
SAEMRSA15_07530	R
SAEMRSA15_08000	R
SAEMRSA15_08010	R
SAEMRSA15_08590	R
SAEMRSA15_09110	R
SAEMRSA15_11080	R
SAEMRSA15_11190	R
SAEMRSA15_13240	R
SAEMRSA15_13350	R
SAEMRSA15_14260	R
SAEMRSA15_14840	R
SAEMRSA15_15160	R
SAEMRSA15_15880	R
SAEMRSA15_18410	R
SAEMRSA15_22070	R
SAEMRSA15_02410	S
SAEMRSA15_05950	S
SAEMRSA15_06750	S
SAEMRSA15_06930	S
SAEMRSA15_07580	S
SAEMRSA15_08360	S
SAEMRSA15_08580	S
SAEMRSA15_09080	S
SAEMRSA15_09470	S
SAEMRSA15_10020	S
SAEMRSA15_10980	S
SAEMRSA15_11850	S
SAEMRSA15_11900	S
SAEMRSA15_12010	S
SAEMRSA15_12540	S
SAEMRSA15_12660	S
SAEMRSA15_12880	S
SAEMRSA15_12950	S
SAEMRSA15_14930	S
SAEMRSA15_15330	S
SAEMRSA15_17480	S
SAEMRSA15_17720	S
SAEMRSA15_20680	S
SAEMRSA15_20690	S
SAEMRSA15_20880	S
SAEMRSA15_21920	S
SAEMRSA15_06340	S
SAEMRSA15_06670	S
SAEMRSA15_07990	S
SAEMRSA15_08350	S
SAEMRSA15_08860	S
SAEMRSA15_09100	S
SAEMRSA15_09380	S
SAEMRSA15_11790	S
SAEMRSA15_20490	S
SAEMRSA15_20890	S
SAEMRSA15_25320	S

## Sheet: CC22_only
Table S7 (CC 22 only): Estimated core genes found among S. aureus genomes from clonal complex (CC) 22 only, and the Cluster of Orthologous Groups (COG) functional category of each gene.
Locus	COG
SAEMRSA15_01330	C
SAEMRSA15_02000	C
SAEMRSA15_02790	C
SAEMRSA15_02940	C
SAEMRSA15_03350	C
SAEMRSA15_05270	C
SAEMRSA15_07470	C
SAEMRSA15_07860	C
SAEMRSA15_08780	C
SAEMRSA15_08920	C
SAEMRSA15_09240	C
SAEMRSA15_09770	C
SAEMRSA15_09790	C
SAEMRSA15_11350	C
SAEMRSA15_12920	C
SAEMRSA15_13340	C
SAEMRSA15_14360	C
SAEMRSA15_20140	C
SAEMRSA15_20180	C
SAEMRSA15_22670	C
SAEMRSA15_22940	C
SAEMRSA15_24210	C
SAEMRSA15_24900	C
SAEMRSA15_25060	C
SAEMRSA15_07600	CHR
SAEMRSA15_05520	CP
SAEMRSA15_20910	CR
SAEMRSA15_22710	CR
SAEMRSA15_01160	D
SAEMRSA15_02180	D
SAEMRSA15_16930	D
SAEMRSA15_25700	D
SAEMRSA15_03460	DK
SAEMRSA15_00080	E
SAEMRSA15_00820	E
SAEMRSA15_00830	E
SAEMRSA15_00890	E
SAEMRSA15_01480	E
SAEMRSA15_01490	E
SAEMRSA15_01500	E
SAEMRSA15_01670	E
SAEMRSA15_02620	E
SAEMRSA15_02800	E
SAEMRSA15_02930	E
SAEMRSA15_03850	E
SAEMRSA15_04070	E
SAEMRSA15_06480	E
SAEMRSA15_06500	E
SAEMRSA15_07310	E
SAEMRSA15_07460	E
SAEMRSA15_07720	E
SAEMRSA15_07870	E
SAEMRSA15_07880	E
SAEMRSA15_12210	E
SAEMRSA15_12430	E
SAEMRSA15_12560	E
SAEMRSA15_12740	E
SAEMRSA15_14310	E
SAEMRSA15_16170	E
SAEMRSA15_18250	E
SAEMRSA15_18520	E
SAEMRSA15_20210	E
SAEMRSA15_21840	E
SAEMRSA15_21850	E
SAEMRSA15_21860	E
SAEMRSA15_22290	E
SAEMRSA15_22310	E
SAEMRSA15_22430	E
SAEMRSA15_23450	E
SAEMRSA15_23470	E
SAEMRSA15_23480	E
SAEMRSA15_23650	E
SAEMRSA15_23680	E
SAEMRSA15_23910	E
SAEMRSA15_24170	E
SAEMRSA15_24300	E
SAEMRSA15_24980	E
SAEMRSA15_25160	E
SAEMRSA15_25370	E
SAEMRSA15_25390	E
SAEMRSA15_25420	E
SAEMRSA15_25780	E
SAEMRSA15_25790	E
SAEMRSA15_25800	E
SAEMRSA15_25820	E
SAEMRSA15_25830	E
SAEMRSA15_25850	E
SAEMRSA15_06390	EH
SAEMRSA15_06400	EH
SAEMRSA15_06410	EH
SAEMRSA15_12160	EH
SAEMRSA15_19620	EH
SAEMRSA15_21140	EH
SAEMRSA15_13380	EJ
SAEMRSA15_01660	EP
SAEMRSA15_12440	EP
SAEMRSA15_02700	ER
SAEMRSA15_03980	ER
SAEMRSA15_09730	ER
SAEMRSA15_00170	F
SAEMRSA15_00230	F
SAEMRSA15_01110	F
SAEMRSA15_01940	F
SAEMRSA15_02020	F
SAEMRSA15_02690	F
SAEMRSA15_03400	F
SAEMRSA15_06580	F
SAEMRSA15_08950	F
SAEMRSA15_09020	F
SAEMRSA15_09050	F
SAEMRSA15_13370	F
SAEMRSA15_15080	F
SAEMRSA15_15180	F
SAEMRSA15_15290	F
SAEMRSA15_25210	F
SAEMRSA15_04850	FJ
SAEMRSA15_00880	G
SAEMRSA15_01570	G
SAEMRSA15_01720	G
SAEMRSA15_01730	G
SAEMRSA15_01750	G
SAEMRSA15_01780	G
SAEMRSA15_01800	G
SAEMRSA15_01930	G
SAEMRSA15_02050	G
SAEMRSA15_02260	G
SAEMRSA15_02280	G
SAEMRSA15_02290	G
SAEMRSA15_02670	G
SAEMRSA15_02860	G
SAEMRSA15_02920	G
SAEMRSA15_03290	G
SAEMRSA15_04000	G
SAEMRSA15_04960	G
SAEMRSA15_05760	G
SAEMRSA15_06270	G
SAEMRSA15_06680	G
SAEMRSA15_09370	G
SAEMRSA15_11330	G
SAEMRSA15_15970	G
SAEMRSA15_16070	G
SAEMRSA15_18310	G
SAEMRSA15_19480	G
SAEMRSA15_20510	G
SAEMRSA15_20620	G
SAEMRSA15_20640	G
SAEMRSA15_20650	G
SAEMRSA15_20950	G
SAEMRSA15_21000	G
SAEMRSA15_21550	G
SAEMRSA15_22040	G
SAEMRSA15_23320	G
SAEMRSA15_23520	G
SAEMRSA15_23550	G
SAEMRSA15_23900	G
SAEMRSA15_24020	G
SAEMRSA15_25460	G
SAEMRSA15_25470	G
SAEMRSA15_00510	GEPR
SAEMRSA15_00720	GEPR
SAEMRSA15_00850	GEPR
SAEMRSA15_02330	GEPR
SAEMRSA15_05000	GEPR
SAEMRSA15_21640	GEPR
SAEMRSA15_22500	GEPR
SAEMRSA15_23140	GEPR
SAEMRSA15_23340	GEPR
SAEMRSA15_23440	GEPR
SAEMRSA15_23600	GEPR
SAEMRSA15_01530	GHR
SAEMRSA15_01170	GM
SAEMRSA15_25690	GM
SAEMRSA15_02030	GT
SAEMRSA15_02040	GT
SAEMRSA15_02870	GT
SAEMRSA15_01450	H
SAEMRSA15_02830	H
SAEMRSA15_04410	H
SAEMRSA15_04420	H
SAEMRSA15_04770	H
SAEMRSA15_06370	H
SAEMRSA15_07550	H
SAEMRSA15_08770	H
SAEMRSA15_08940	H
SAEMRSA15_10440	H
SAEMRSA15_12890	H
SAEMRSA15_13300	H
SAEMRSA15_14420	H
SAEMRSA15_15120	H
SAEMRSA15_15730	H
SAEMRSA15_16740	H
SAEMRSA15_20000	H
SAEMRSA15_20010	H
SAEMRSA15_20380	H
SAEMRSA15_21670	H
SAEMRSA15_21680	H
SAEMRSA15_21690	H
SAEMRSA15_21700	H
SAEMRSA15_21710	H
SAEMRSA15_21720	H
SAEMRSA15_21730	H
SAEMRSA15_22970	H
SAEMRSA15_23220	H
SAEMRSA15_23250	H
SAEMRSA15_23260	H
SAEMRSA15_23430	H
SAEMRSA15_25000	H
SAEMRSA15_25010	H
SAEMRSA15_25030	H
SAEMRSA15_25230	H
SAEMRSA15_16320	HE
SAEMRSA15_01900	I
SAEMRSA15_01910	I
SAEMRSA15_02100	I
SAEMRSA15_02140	I
SAEMRSA15_02770	I
SAEMRSA15_03810	I
SAEMRSA15_16350	I
SAEMRSA15_17850	I
SAEMRSA15_24480	I
SAEMRSA15_24490	I
SAEMRSA15_24650	I
SAEMRSA15_01920	IQ
SAEMRSA15_05020	IQ
SAEMRSA15_11130	IQR
SAEMRSA15_23700	IQR
SAEMRSA15_24810	IQR
SAEMRSA15_02970	J
SAEMRSA15_04270	J
SAEMRSA15_04320	J
SAEMRSA15_04540	J
SAEMRSA15_04680	J
SAEMRSA15_04710	J
SAEMRSA15_08380	J
SAEMRSA15_09680	J
SAEMRSA15_10300	J
SAEMRSA15_10900	J
SAEMRSA15_10960	J
SAEMRSA15_14950	J
SAEMRSA15_14960	J
SAEMRSA15_15140	J
SAEMRSA15_15480	J
SAEMRSA15_17550	J
SAEMRSA15_17740	J
SAEMRSA15_20240	J
SAEMRSA15_20250	J
SAEMRSA15_20280	J
SAEMRSA15_21160	J
SAEMRSA15_21460	J
SAEMRSA15_00550	K
SAEMRSA15_00700	K
SAEMRSA15_00900	K
SAEMRSA15_01010	K
SAEMRSA15_01580	K
SAEMRSA15_02240	K
SAEMRSA15_02730	K
SAEMRSA15_02890	K
SAEMRSA15_03040	K
SAEMRSA15_04010	K
SAEMRSA15_04630	K
SAEMRSA15_05230	K
SAEMRSA15_05980	K
SAEMRSA15_10430	K
SAEMRSA15_10990	K
SAEMRSA15_15280	K
SAEMRSA15_16790	K
SAEMRSA15_19740	K
SAEMRSA15_20030	K
SAEMRSA15_20310	K
SAEMRSA15_20530	K
SAEMRSA15_21020	K
SAEMRSA15_22220	K
SAEMRSA15_23010	K
SAEMRSA15_24030	K
SAEMRSA15_24040	K
SAEMRSA15_24180	K
SAEMRSA15_24800	K
SAEMRSA15_25180	K
SAEMRSA15_26030	K
SAEMRSA15_06240	KG
SAEMRSA15_03930	KR
SAEMRSA15_05300	KR
SAEMRSA15_05830	KR
SAEMRSA15_08720	KR
SAEMRSA15_08850	KR
SAEMRSA15_20370	KR
SAEMRSA15_22700	KR
SAEMRSA15_22720	KR
SAEMRSA15_25680	KR
SAEMRSA15_02200	KT
SAEMRSA15_00060	L
SAEMRSA15_03210	L
SAEMRSA15_04040	L
SAEMRSA15_04140	L
SAEMRSA15_04180	L
SAEMRSA15_05080	L
SAEMRSA15_06170	L
SAEMRSA15_06760	L
SAEMRSA15_10770	L
SAEMRSA15_15590	L
SAEMRSA15_15750	L
SAEMRSA15_15940	L
SAEMRSA15_15950	L
SAEMRSA15_17750	L
SAEMRSA15_21530	L
SAEMRSA15_22420	L
SAEMRSA15_24500	L
SAEMRSA15_03920	LR
SAEMRSA15_17010	LR
SAEMRSA15_00970	M
SAEMRSA15_01270	M
SAEMRSA15_01300	M
SAEMRSA15_02340	M
SAEMRSA15_02350	M
SAEMRSA15_03160	M
SAEMRSA15_05660	M
SAEMRSA15_05680	M
SAEMRSA15_06640	M
SAEMRSA15_06730	M
SAEMRSA15_06810	M
SAEMRSA15_09590	M
SAEMRSA15_09600	M
SAEMRSA15_15490	M
SAEMRSA15_17810	M
SAEMRSA15_19800	M
SAEMRSA15_20190	M
SAEMRSA15_23460	M
SAEMRSA15_24660	M
SAEMRSA15_25520	M
SAEMRSA15_25530	M
SAEMRSA15_01180	MG
SAEMRSA15_01190	MG
SAEMRSA15_01280	MG
SAEMRSA15_02840	MG
SAEMRSA15_03520	MG
SAEMRSA15_04800	MG
SAEMRSA15_20520	MG
SAEMRSA15_23420	MG
SAEMRSA15_24780	MG
SAEMRSA15_17030	MR
SAEMRSA15_01350	O
SAEMRSA15_01850	O
SAEMRSA15_07300	O
SAEMRSA15_09450	O
SAEMRSA15_09460	O
SAEMRSA15_15000	O
SAEMRSA15_15010	O
SAEMRSA15_16220	O
SAEMRSA15_16300	O
SAEMRSA15_16360	O
SAEMRSA15_19520	O
SAEMRSA15_19570	O
SAEMRSA15_19590	O
SAEMRSA15_21910	O
SAEMRSA15_22860	O
SAEMRSA15_24870	O
SAEMRSA15_25200	O
SAEMRSA15_25670	O
SAEMRSA15_25910	O
SAEMRSA15_07330	OC
SAEMRSA15_07380	OC
SAEMRSA15_16520	OC
SAEMRSA15_21900	OK
SAEMRSA15_00640	P
SAEMRSA15_00730	P
SAEMRSA15_00790	P
SAEMRSA15_00800	P
SAEMRSA15_00810	P
SAEMRSA15_01060	P
SAEMRSA15_01070	P
SAEMRSA15_01340	P
SAEMRSA15_01370	P
SAEMRSA15_01380	P
SAEMRSA15_01390	P
SAEMRSA15_01830	P
SAEMRSA15_02230	P
SAEMRSA15_02610	P
SAEMRSA15_03870	P
SAEMRSA15_03880	P
SAEMRSA15_03890	P
SAEMRSA15_05380	P
SAEMRSA15_05500	P
SAEMRSA15_05510	P
SAEMRSA15_05540	P
SAEMRSA15_05550	P
SAEMRSA15_05900	P
SAEMRSA15_06160	P
SAEMRSA15_07410	P
SAEMRSA15_07760	P
SAEMRSA15_07770	P
SAEMRSA15_09060	P
SAEMRSA15_09070	P
SAEMRSA15_09090	P
SAEMRSA15_09180	P
SAEMRSA15_09630	P
SAEMRSA15_11410	P
SAEMRSA15_12500	P
SAEMRSA15_12690	P
SAEMRSA15_14200	P
SAEMRSA15_15220	P
SAEMRSA15_19510	P
SAEMRSA15_19850	P
SAEMRSA15_20540	P
SAEMRSA15_20600	P
SAEMRSA15_20800	P
SAEMRSA15_20810	P
SAEMRSA15_21200	P
SAEMRSA15_21750	P
SAEMRSA15_21820	P
SAEMRSA15_23020	P
SAEMRSA15_24530	P
SAEMRSA15_24540	P
SAEMRSA15_24610	P
SAEMRSA15_25240	P
SAEMRSA15_25970	P
SAEMRSA15_18240	PE
SAEMRSA15_22980	PR
SAEMRSA15_00860	Q
SAEMRSA15_01520	Q
SAEMRSA15_01870	Q
SAEMRSA15_02680	Q
SAEMRSA15_03650	Q
SAEMRSA15_07740	Q
SAEMRSA15_18280	Q
SAEMRSA15_25500	Q
SAEMRSA15_25980	Q
SAEMRSA15_02270	QR
SAEMRSA15_00990	R
SAEMRSA15_01310	R
SAEMRSA15_01560	R
SAEMRSA15_01640	R
SAEMRSA15_01760	R
SAEMRSA15_01770	R
SAEMRSA15_02210	R
SAEMRSA15_02400	R
SAEMRSA15_02810	R
SAEMRSA15_02950	R
SAEMRSA15_03030	R
SAEMRSA15_03360	R
SAEMRSA15_03820	R
SAEMRSA15_04030	R
SAEMRSA15_04150	R
SAEMRSA15_04300	R
SAEMRSA15_04310	R
SAEMRSA15_04530	R
SAEMRSA15_04590	R
SAEMRSA15_04760	R
SAEMRSA15_05290	R
SAEMRSA15_05390	R
SAEMRSA15_06060	R
SAEMRSA15_06140	R
SAEMRSA15_06200	R
SAEMRSA15_06380	R
SAEMRSA15_06960	R
SAEMRSA15_07040	R
SAEMRSA15_07130	R
SAEMRSA15_08020	R
SAEMRSA15_08760	R
SAEMRSA15_09190	R
SAEMRSA15_09820	R
SAEMRSA15_10210	R
SAEMRSA15_11780	R
SAEMRSA15_12110	R
SAEMRSA15_12410	R
SAEMRSA15_12720	R
SAEMRSA15_13210	R
SAEMRSA15_15170	R
SAEMRSA15_15380	R
SAEMRSA15_16130	R
SAEMRSA15_16420	R
SAEMRSA15_16550	R
SAEMRSA15_16560	R
SAEMRSA15_16630	R
SAEMRSA15_17350	R
SAEMRSA15_17430	R
SAEMRSA15_17840	R
SAEMRSA15_19530	R
SAEMRSA15_19980	R
SAEMRSA15_20400	R
SAEMRSA15_20590	R
SAEMRSA15_20770	R
SAEMRSA15_20930	R
SAEMRSA15_21050	R
SAEMRSA15_21790	R
SAEMRSA15_21800	R
SAEMRSA15_22010	R
SAEMRSA15_22180	R
SAEMRSA15_22190	R
SAEMRSA15_22270	R
SAEMRSA15_22380	R
SAEMRSA15_22460	R
SAEMRSA15_22810	R
SAEMRSA15_23050	R
SAEMRSA15_23370	R
SAEMRSA15_23540	R
SAEMRSA15_23760	R
SAEMRSA15_24160	R
SAEMRSA15_24190	R
SAEMRSA15_24200	R
SAEMRSA15_24440	R
SAEMRSA15_24470	R
SAEMRSA15_24550	R
SAEMRSA15_24580	R
SAEMRSA15_24770	R
SAEMRSA15_24820	R
SAEMRSA15_24830	R
SAEMRSA15_24850	R
SAEMRSA15_25340	R
SAEMRSA15_25610	R
SAEMRSA15_25640	R
SAEMRSA15_25660	R
SAEMRSA15_25900	R
SAEMRSA15_25950	R
SAEMRSA15_00110	S
SAEMRSA15_00210	S
SAEMRSA15_00670	S
SAEMRSA15_00740	S
SAEMRSA15_00940	S
SAEMRSA15_01100	S
SAEMRSA15_01360	S
SAEMRSA15_01410	S
SAEMRSA15_01460	S
SAEMRSA15_01550	S
SAEMRSA15_01970	S
SAEMRSA15_01980	S
SAEMRSA15_02420	S
SAEMRSA15_02440	S
SAEMRSA15_02450	S
SAEMRSA15_02580	S
SAEMRSA15_02750	S
SAEMRSA15_02960	S
SAEMRSA15_03070	S
SAEMRSA15_03080	S
SAEMRSA15_03170	S
SAEMRSA15_03190	S
SAEMRSA15_03250	S
SAEMRSA15_03270	S
SAEMRSA15_03280	S
SAEMRSA15_03310	S
SAEMRSA15_03370	S
SAEMRSA15_03380	S
SAEMRSA15_03480	S
SAEMRSA15_03510	S
SAEMRSA15_03530	S
SAEMRSA15_03550	S
SAEMRSA15_03560	S
SAEMRSA15_03590	S
SAEMRSA15_03740	S
SAEMRSA15_03760	S
SAEMRSA15_03780	S
SAEMRSA15_03830	S
SAEMRSA15_03910	S
SAEMRSA15_04020	S
SAEMRSA15_04120	S
SAEMRSA15_04490	S
SAEMRSA15_04570	S
SAEMRSA15_04950	S
SAEMRSA15_05010	S
SAEMRSA15_05040	S
SAEMRSA15_05050	S
SAEMRSA15_05060	S
SAEMRSA15_05090	S
SAEMRSA15_05100	S
SAEMRSA15_05130	S
SAEMRSA15_05240	S
SAEMRSA15_05410	S
SAEMRSA15_05460	S
SAEMRSA15_05470	S
SAEMRSA15_05780	S
SAEMRSA15_05790	S
SAEMRSA15_06040	S
SAEMRSA15_06070	S
SAEMRSA15_06150	S
SAEMRSA15_06180	S
SAEMRSA15_06230	S
SAEMRSA15_06330	S
SAEMRSA15_06630	S
SAEMRSA15_06970	S
SAEMRSA15_07250	S
SAEMRSA15_07670	S
SAEMRSA15_07690	S
SAEMRSA15_07750	S
SAEMRSA15_07830	S
SAEMRSA15_08490	S
SAEMRSA15_09120	S
SAEMRSA15_09400	S
SAEMRSA15_09420	S
SAEMRSA15_09490	S
SAEMRSA15_09660	S
SAEMRSA15_09710	S
SAEMRSA15_09950	S
SAEMRSA15_10060	S
SAEMRSA15_10070	S
SAEMRSA15_10220	S
SAEMRSA15_10400	S
SAEMRSA15_11230	S
SAEMRSA15_11280	S
SAEMRSA15_11550	S
SAEMRSA15_11870	S
SAEMRSA15_12000	S
SAEMRSA15_12840	S
SAEMRSA15_12910	S
SAEMRSA15_12930	S
SAEMRSA15_12940	S
SAEMRSA15_13230	S
SAEMRSA15_13440	S
SAEMRSA15_14230	S
SAEMRSA15_14350	S
SAEMRSA15_14970	S
SAEMRSA15_15430	S
SAEMRSA15_15700	S
SAEMRSA15_15770	S
SAEMRSA15_16880	S
SAEMRSA15_17020	S
SAEMRSA15_17070	S
SAEMRSA15_17080	S
SAEMRSA15_17580	S
SAEMRSA15_17870	S
SAEMRSA15_17900	S
SAEMRSA15_18030	S
SAEMRSA15_18200	S
SAEMRSA15_18510	S
SAEMRSA15_19120	S
SAEMRSA15_19360	S
SAEMRSA15_19720	S
SAEMRSA15_19820	S
SAEMRSA15_19940	S
SAEMRSA15_19950	S
SAEMRSA15_19960	S
SAEMRSA15_20040	S
SAEMRSA15_20220	S
SAEMRSA15_20430	S
SAEMRSA15_20480	S
SAEMRSA15_20500	S
SAEMRSA15_20560	S
SAEMRSA15_20580	S
SAEMRSA15_20790	S
SAEMRSA15_21120	S
SAEMRSA15_21150	S
SAEMRSA15_21570	S
SAEMRSA15_21580	S
SAEMRSA15_21970	S
SAEMRSA15_22150	S
SAEMRSA15_22160	S
SAEMRSA15_22170	S
SAEMRSA15_22230	S
SAEMRSA15_22250	S
SAEMRSA15_22320	S
SAEMRSA15_22340	S
SAEMRSA15_22360	S
SAEMRSA15_22400	S
SAEMRSA15_22470	S
SAEMRSA15_22620	S
SAEMRSA15_22690	S
SAEMRSA15_22740	S
SAEMRSA15_22920	S
SAEMRSA15_23000	S
SAEMRSA15_23040	S
SAEMRSA15_23090	S
SAEMRSA15_23200	S
SAEMRSA15_23350	S
SAEMRSA15_23360	S
SAEMRSA15_23800	S
SAEMRSA15_24060	S
SAEMRSA15_24090	S
SAEMRSA15_24150	S
SAEMRSA15_24460	S
SAEMRSA15_24520	S
SAEMRSA15_24590	S
SAEMRSA15_24720	S
SAEMRSA15_24760	S
SAEMRSA15_24790	S
SAEMRSA15_24890	S
SAEMRSA15_24930	S
SAEMRSA15_24940	S
SAEMRSA15_24950	S
SAEMRSA15_25300	S
SAEMRSA15_25550	S
SAEMRSA15_25560	S
SAEMRSA15_25570	S
SAEMRSA15_25740	S
SAEMRSA15_25860	S
SAEMRSA15_25880	S
SAEMRSA15_25960	S
SAEMRSA15_25990	S
SAEMRSA15_26020	S
SAEMRSA15_26040	S
SAEMRSA15_26050	S
SAEMRSA15_01810	T
SAEMRSA15_16270	T
SAEMRSA15_16870	T
SAEMRSA15_17540	T
SAEMRSA15_20230	T
SAEMRSA15_22600	T
SAEMRSA15_22910	T
SAEMRSA15_25360	T
SAEMRSA15_14140	TK
SAEMRSA15_15510	TK
SAEMRSA15_17530	TK
SAEMRSA15_19890	TK
SAEMRSA15_22590	TK
SAEMRSA15_22900	TK
SAEMRSA15_03010	U
SAEMRSA15_03020	U
SAEMRSA15_07950	U
SAEMRSA15_15550	U
SAEMRSA15_19990	U
SAEMRSA15_02360	V
SAEMRSA15_02370	V
SAEMRSA15_02640	V
SAEMRSA15_02650	V
SAEMRSA15_21590	V
SAEMRSA15_22570	V
SAEMRSA15_22640	V
SAEMRSA15_25270	V
SAEMRSA15_26000	V
SAEMRSA15_26010	V
SAEMRSA15_02430	Z
